# Supplementary material for: Unprotected water sources and low latrine coverage are contributing factors to persistent hotspots for schistosomiasis in western Kenya
Source: PLoS One. 2021 Sep 17;16(9):e0253115. doi: 10.1371/journal.pone.0253115 (PMC8448362; doi:10.1371/journal.pone.0253115)
Supplement: S1 Dataset — (XLS) [file pone.0253115.s001.xls]

## Sheet: dataset
sampleId	village_id	sub_county	dob_year	sex	q4_education_level	q5_hhold_number	q6_hhold_school_aged	q7_children_school_not	q8_how_many	q9_income_ac	q9_specify	q10_availabl	q11_floor_ty	q12_wall_typ	q13_roofing_	q13_specify	q14_water_disease	q14_naming	q15_heard_schisto	q16_infection	q16_specify	q17_treatment_pla	q17_specify	q18_treated_schis	q19_year_treated	q20_drugs_used	q21_other_treatme	q22_latrine_pres	q24_where_built	q26_water_bathin	q28_drinking_sou	q29_surface_wate	q29_visits_made	q31_child_visits	wc_site_type	q1_utilize_site	q1_frequency_wateruse	q1_specify	q1ii_seasonal_reason	q1ii_specify	q1iii_how_far	q1iv_what_villages	q2_shared_sites	hematuria_dipstick_result	poc_cca_result	cca_band_intensity	m_reader_result	fob_a	fob_b
K0252	125	Rarieda	1952	Male	Primary not completed	3	1	1	1	Farmer		4 5 6 8 9	3	1	2		1	bilharzia	0									1	1	Surface water	Surface water	1	2	1	3	1	1		1		4	Agok	1	Negative	Negative		+3
K1121	86	Rachuonyo North	1993	Male	Post secondary/college	2	0	0		Salaried worker		1 4 5 9 10 13 14 15	3	4	2		1	cholera makaria	0									1	1	Surface water	Surface water	0			4	1	1		2		2	Kaman kamreny onjiko	0	Negative	Positive	+++	Not Done	Negative	Negative
K0193	123	Rarieda	1995	Male	Primary education	4	1	0		Skilled labour		7 9 10 14	3	3	2		1	Diarrhoea	1	2		1		0				1	1	Surface water	Surface water	1	35		1	1	1		1		3	Malaga,Kabuong,Lueya	1	Negative	Positive	Trace	+3
K0200	123	Rarieda	1964	Male	Secondary education	7	4	1	1	Own business		9 10 13 14	1	1	2		1	cholera,typhoid,bilharzia	1	4	poor hygiene circumstances	1		0				1	1	Surface water	Surface water	1	0	0	1	1	1		1		3	Malaga,Kabuong,Lueya	1	Negative	Positive	Trace	+1
K0253	125	Rarieda	1937	Male	None	3	1	1	1	Farmer		5 6 13 14	1	1	2		1	cholera	0									1	1	Surface water	Surface water	1	2	1	3	1	1		1		4	Agok	1	Negative	Negative		Trace
K0490	88	Bondo	1961	Male	Secondary education	3	1	0		Fishing		5 6 9 10 13 14 17	1	1	2		1	bilharzia	1	4	using dirty things	1		0				0		Unprotected dug well	Unprotected dug well	0			3	1	1		1		4	kagwa	1	Positive	Positive	Trace	Invalid
K1067	80	Rachuonyo North	1944	Male	Primary not completed	4	2	0		Farmer		10 13 14	1	1	2		0		0									1	1	Hand pump	Hand pump	0			3	1	1		1		3	Kawuor, Kamagowe	1	Negative	Negative		Not Done	Negative	Negative
K0168	123	Rarieda	1978	Male	Primary education	5	3			Farmer		5 6 7 9 10 13 14	1	1	1		1	Amoeba	1	2		1		1	2017	1		1	1	Surface water	Public piped water	0			1	1	1		1		3	Malaga,Kabuong,Lueya	1	Negative	Positive	Trace	Trace
K1084	80	Rachuonyo North	1989	Male	Primary not completed	6	2	0		Skilled labour		5 6 9 10 13 14	1	1	2		1	bilharzia	1	2		1		0				1	1	Hand pump	Hand pump	1	7	0	4	1	1		2		1	Kawuor	1	Negative	Positive	+++	Not Done	Negative	Negative
K0099	126	Rarieda	1987	Male	Secondary education	3	1	0		Fishing		5 6 9 10 13 14	3	4	2		1	Bilhazia	1	2		1		0				1	2	Surface water	Surface water	1	10	0	1	1	1		1		3	digwa ,Buru village	1	Negative	Positive	Trace	+1
K0785	90	Rachuonyo North	1954	Male	Primary not completed	5	3	0		Own business		4 5 6 9 10 13 14 15	2	2	2		1	typhoid,amoeba,bilharzia	1	3		1		0				1	1	Unprotected dug well	Rain water collection	0			2	1	4		1		4	magao,ko ouma A,kalala	1	Negative	Negative		Not Done	Negative	Negative
K0969	134	Rachuonyo North	1968	Male	Primary not completed	7	5	0		Farmer		5 6 7 9 10 13 14	1	1	2		1	Typhoid	1	3		1		0				1	1	Unprotected spring	Unprotected spring	1	7		2	1	4		1		3	Ngata Kibaga Kanjira	1	Negative	Positive	Trace
K0569	216	Bondo	1973	Male	Secondary education	5	2	0		Fishing		5 6 9 10 13 14	1	1	2		1	Typhoid Bilhazia	1	2		1		1	2016	1 2	Deworming	1	2	Surface water	Surface water	1	10	0	1	1	1		1		15	Abimbo, Got Abiero, kagwa	1	Negative	Positive	++	+2
K0981	134	Rachuonyo North	1992	Male	Secondary education	4	1	0		Skilled labour		5 6 7 9 10 13 14	1	1	2		1	Malaria	0									1	1	Unprotected spring	Unprotected spring	0			2	1	4		1		3	Ngata Kibaga Kanjira	1	Negative	Negative
K0162	123	Rarieda	1956	Male	Secondary education	5	2	0		Farmer		5 6 7 9 10 13 14 15 17 25	1	1	2		1	Bilharziah	1	2		1		1	2017	1		1	1	Surface water	Rain water collection	1	7		1	1	1		1		3	Malaga,Kabuong,Lueya	1	Negative	Positive	Trace	Trace
K0269	125	Rarieda	1946	Male	Primary not completed	5	2	0		Farmer		6 9 10 14 15 25	1	1	2		0		0									1	1	Surface water	Surface water	1	5	2	3	1	1		1		4	Agok	1	Negative	Positive	Trace	+3
K0990	134	Rachuonyo North	1968	Male	Secondary education	5	4	0		Skilled labour		5 6 7 9 10 13 14 15 17	3	2	2		1	Cholera Typhoid	1	1		1		0				1	1	Unprotected spring	Unprotected spring	0			2	1	4		1		3	Ngata Kibaga Kanjira	1	Negative	Positive	Trace
K1151	86	Rachuonyo North	1972	Male	Secondary not completed	6	2	0		Skilled labour		5 6 9 10 13	3	4	2		1	amoeba bilharzia typhoid	0									0		Surface water	Surface water	1	4	1	4	1	1		2		2	Kaman kamreny onjiko	0	Negative	Positive	Trace	Not Done	Negative	Negative
K0664	91	Rachuonyo North	1978	Male	Primary not completed	1	0	0		Farmer		5 6 9 13	2	1	2		0		0									1	1	Surface water	Surface water	1	3	0	4	1	1		2		2	Alego	1	Negative	Negative
K0198	123	Rarieda	1992	Male	Secondary education	3	0	1	1	Fishing		5 6 9 10 13 14	1	1	2		1	bilharzia, typhoid, cholera	1	1		1		0				1	1	Surface water	Public piped water	1	24	0	1	1	1		1		3	Malaga,Kabuong,Lueya	1	Negative	Positive	++	+3
K1091	80	Rachuonyo North	1970	Male	Primary not completed	7	5	0		Farmer		5 6 9 10 13 14	1	1	2		1	bilharzia	1	2		1		1	2017	1	Albendazole	1	1	Hand pump	Hand pump	1	7	0	3	1	1		1		3	Kawuor, Kamagowe	1	Negative	Positive	++	Not Done	Negative	Negative
K0280	125	Rarieda	1953	Male	Primary education	8	5	0		Fishing		4 5 6 10 13	3	4	2		1	bilharzia	1	2		1		1	2017	2	malaria	1	1	Surface water	Hand pump	1	6	2	3	1	1		1		4	Agok	1	Negative	Negative		Trace
K0987	134	Rachuonyo North	1978	Male	Primary not completed	7	4	0		Farmer		5 6 7 9 10 13 14	1	1	2		0		0									1	1	Unprotected spring	Unprotected spring	1	49		2	1	4		1		3	Ngata Kibaga Kanjira	1	Negative	Positive	Trace
K1128	86	Rachuonyo North	1989	Male	Primary education	4	1	0		Skilled labour		1 5 6 9 10 13 14	1	2	2		1	malaria bilharzia	0									1	1	Surface water	Rain water collection	1	1	0	4	1	1		2		2	Kaman kamreny onjiko	0	Negative	Positive	++	Not Done	Negative	Negative
K0075	126	Rarieda	1985	Male	Primary education	4	1	0		Fishing		5 6 9 10 13 14	1	1	2		1	Typhoid Cholera Bilhazia	1	4	Not Aware	1		0				1	2	Surface water	Surface water	1	10	0	1	1	1		1		3	digwa ,Buru village	1	Negative	Positive	++	+1
K0074	126	Rarieda	1955	Male	None	4	2	1	1	Fishing		4 5 6 9 10	2	1	2		0		0									1	2	Surface water	Surface water	1	10	0	1	1	1		1		3	digwa ,Buru village	1	Negative	Positive	++	Invalid
K1073	80	Rachuonyo North	1957	Male	Primary not completed	6	3	0		Farmer		5 9 10 13 14	1	1	2		1	Bilharzia	1	2		1		1	2017	1	Albendazole	1	1	Hand pump	Hand pump	0			3	1	1		1		3	Kawuor, Kamagowe	1	Negative	Positive	+++	Not Done	Negative	Negative
K0869	85	Rachuonyo North	1988	Male	Post secondary/college	1	0	0		Salaried worker		1 5 6 9 10 13 14 19	3	2	2		1	typhoid, bilharzia	1	1		1		0				1	1	Surface water	Surface water	0			3	1	1		3	seasonal river	1	Kagwa,kamser	1	Negative	Negative		Not Done	Negative	Negative
K0274	125	Rarieda	1956	Male	Primary education	5	1	0		Farmer		5 6 13 14	1	1	2		0		0									1	1	Surface water	Surface water	1	6	2	3	1	1		1		4	Agok	1	Negative	Positive	Trace	+1
K0983	134	Rachuonyo North	1990	Male	Primary education	1	0	0		Skilled labour		7 9 10	2	1	2		0		0									1	1	Unprotected spring	Unprotected spring	1	14		2	1	4		1		3	Ngata Kibaga Kanjira	1	Negative	Positive	+
K0487	88	Bondo	1976	Male	Primary education	7	5	0		Own business		5 6 9 10 13 14	3	4	2		1	bilharzia,typhoid, amoeba	1	2		1		1	2016	1		0		Surface water	Surface water	1	28	5	3	1	1		1		4	kagwa	1	Negative	Negative		+3
K0176	123	Rarieda	1976	Male	Secondary education	7	4	0		Salaried worker		5 6 7 9 10 13 14 15 17 19 25	3	3	2		1	Typhoid	0									1	1	Surface water	Public piped water	1	7		1	1	1		1		3	Malaga,Kabuong,Lueya	1	Negative	Positive	Trace	Invalid
K0287	125	Rarieda	1949	Male	Primary not completed	5	2	0		Fishing		5 6 10	1	1	2		1	typhoid	0									0		Surface water	Surface water	1	6	1	3	1	1		1		4	Agok	1	Negative	Negative		Trace
K0554	216	Bondo	1952	Male	Primary not completed	2	0	0		Fishing		5 6 9 10 14	3	3	2		0		0									0		Surface water	Surface water	1	10	0	1	1	1		1		15	Abimbo, Got Abiero, kagwa	1	Negative	Positive	Trace	+1
K0579	216	Bondo	1954	Male	None	1	0	0		Farmer		10	1	1	2		1	Typhoid Amoeba Bilhazia	1	2		1		0				0		Surface water	Surface water	1	10	0	1	1	1		1		15	Abimbo, Got Abiero, kagwa	1	Negative	Positive	Trace	Invalid
K1101	80	Rachuonyo North	1968	Male	Primary not completed	6	4	0		Fishing		6 9 10 13 14 17	3	3	2		1	Typhoid, Bilharzia	1	2		1		1	2017	1 2	deworming	1	1	Rain water collection	Rain water collection	1	7	2	3	1	1		1		3	Kawuor, Kamagowe	1	Negative	Positive	++	Not Done
K1118	86	Rachuonyo North	1982	Male	Post secondary/college	5	3	0		Salaried worker		4 5 6 7 9 10 13 14 15 16 17 19 20	3	4	2		1	typhoid amoeba	1	1		1		0				1	1	Hand pump	Hand pump	0			4	1	1		2		2	Kaman kamreny onjiko	0	Negative	Negative		Not Done	Positive	Positive
K0382	105	Rarieda	1937	Male	Primary education	1	0	0		Farmer		6 9 14 25	3	2	2		1	cholera	0									1	1	Public piped water	Public piped water	1	7	0	4	1	1		2		20	ndigwA kabudha kobong	0	Negative	Positive	Trace	Invalid
K0262	125	Rarieda	1942	Male	None	6	3	0		Farmer		4 5 6 13 14	3	1	2		1	cholera	0									1	1	Surface water	Hand pump	1	2	1	3	1	1		1		4	Agok	1	Negative	Positive	+	Invalid
K0574	216	Bondo	1969	Male	Primary education	9	5	0		Skilled labour		5 9 10	2	1	2		1	Cholera	1	2		1		1	2016	1 2	deworming	0		Surface water	Surface water	1	1	5	1	1	1		1		15	Abimbo, Got Abiero, kagwa	1	Negative	Positive	Trace	Trace
K0796	90	Rachuonyo North	1954	Male	Secondary not completed	2	1	0		Farmer		5 6 9 10 13	1	1	2		1	bilharzia	1	2		1		0				0		Protected dug well	Protected dug well	0			4	1	4		1		1	Maguire,seka kotieno	1	Negative	Positive	+	Not Done
K0871	85	Rachuonyo North	1980	Male	Secondary education	4	3	0		Skilled labour		5 6 9 10 13 14	1	1	2		1	amoeba, typhoid	1	1		1		0				1	1	Surface water	Surface water	1	3	0	3	1	1		3	seasonal river	1	Kagwa,kamser	1	Negative	Positive	++	Not Done	Negative	Negative
K0958	134	Rachuonyo North	1963	Male	Secondary not completed	10	7	0		Skilled labour		5 6 7 9 10 13 14 17	1	1	2		1	Cholera	0									1	1	Unprotected spring	Unprotected spring	1	3		2	1	4		1		3	Ngata Kibaga Kanjira	1	Negative	Positive	++
K1066	80	Rachuonyo North	1997	Male	Primary not completed	2	0	0		Skilled labour		10 13 14	1	1	2		1	Bilharzia, Cholera	1	2		1		0				1	1	Unprotected spring	Unprotected spring	1	7	0	3	1	1		1		3	Kawuor, Kamagowe	1	Negative	Positive	+	Not Done	Negative	Negative
K0781	90	Rachuonyo North	1952	Male	Primary not completed	4	0	0		Skilled labour		5 6 9 10 13 14	1	1	2		1	diarrhoea	1	3		1		0				1	1	Protected dug well	Protected dug well	1	7	0	2	1	4		1		4	magao,ko ouma A,kalala	1	Negative	Positive	Trace	Not Done
K0663	91	Rachuonyo North	1993	Male	Post secondary/college	1	0	0		Salaried worker		5 6 9 13 14	2	1	2		1	Cholera	1	3		1		0				1	1	Surface water	Surface water	1	2	0	4	1	1		2		2	Alego	1	Negative	Positive	Trace
K0894	85	Rachuonyo North	1960	Male	Secondary not completed	7	5	0		Farmer		5 6 9 10 13 14	1	1	2		1	cholera, typhoid	1	1		1		0				1	1	Surface water	Hand pump	1	3	3	3	1	1		3	seasonal river	1	Kagwa,kamser	1	Negative	Positive	++	Not Done	Negative	Negative
K0589	216	Bondo	1977	Male	Primary education	5	3	0		Fishing		5 6 9 10 13 14	3	3	2		1	Cholera	1	2		1		1	2016	1 2	deworming	0		Surface water	Surface water	1	10	5	1	1	1		1		15	Abimbo, Got Abiero, kagwa	1	Negative	Positive	+++	+3
K1109	86	Rachuonyo North	1950	Male	Primary not completed	1	0	0		Farmer		5 6 9 10 25	2	1	2		0		0									0		Surface water	Surface water	1	2	0	4	1	1		2		2	Kaman kamreny onjiko	0	Negative	Positive	++	Not Done	Negative	Negative
K0572	216	Bondo	1977	Male	Primary education	5	3	0		Fishing		5 6 9 10 13 14	2	3	2		1	Cholera	1	3		1		1	2016	1	none	1	2	Surface water	Surface water	1	15	3	1	1	1		1		15	Abimbo, Got Abiero, kagwa	1	Negative	Positive	++	+2
K0775	90	Rachuonyo North	1983	Male	Primary education	4	2	0		Own business		5 6 9 10 13 14	1	1	2		1	typhoid,bilharzia	1	2		1		0				1	1	Unprotected dug well	Rain water collection	1	7	0	2	1	4		1		4	magao,ko ouma A,kalala	1	Negative	Positive	Trace	Not Done	Negative	Negative
K0886	85	Rachuonyo North	1998	Male	Secondary education	4	3	0		Own business		5 6 9 10 13 14	1	1	2		1	cholera, typhoid	0									1	1	Surface water	Surface water	1	2	2	3	1	1		3	seasonal river	1	Kagwa,kamser	1	Negative	Negative		Not Done	Negative	Negative
K0654	91	Rachuonyo North	1995	Male	Primary not completed	1	0	0		Fishing		5 6 9 13 15	2	1	2		0		1	3		1		0				1	2	Surface water	Surface water	1	2	0	4	1	1		2		2	Alego	1	Negative	Negative
K0963	134	Rachuonyo North	1997	Male	Post secondary/college	1		0		Other	Student	5 6 7 9 10 13 14	2	1	2		1	Typhoid Cholera Amoeba	1	2		1		0				1	1	Unprotected spring	Unprotected spring	1	7		2	1	4		1		3	Ngata Kibaga Kanjira	1	Negative	Negative
K0265	125	Rarieda	1946	Male	None	3	0	0		Fishing		6 9 10 15 25	1	1	2		0		0									0		Surface water	Surface water	1	4	0	3	1	1		1		4	Agok	1	Negative	Negative		Trace
K0686	91	Rachuonyo North	1977	Male	Secondary not completed	7	4	0		Skilled labour		5 6 9 13 14	2	1	2		1	Bilhazia	1	3		1		1	2018	1 2	worms	1	1	Surface water	Surface water	1	2	0	4	1	1		2		2	Alego	1	Negative	Positive	++
K0699	91	Rachuonyo North	1968	Male	Post secondary/college	2	0	0		Salaried worker		4 5 6 7 9 13 14 15	3	4	2		1	Bilhazia	1	2		1		0				1	1	Surface water	Surface water	1	2	0	4	1	1		2		2	Alego	1	Positive	Negative			Negative	Negative
K0454	88	Bondo	1962	Male	Secondary education	6	3			Farmer		5 6 7 9 10 13 14 15 17	1	1	2		1	Bilharziah	1	2		1		0				0		Unprotected dug well	Unprotected dug well	1	7		3	1	1		1		4	kagwa	1	Negative	Positive	Trace	Trace
K1140	86	Rachuonyo North	1984	Male	Primary education	2	0	0		Fishing		5 9 10 14	2	1	2		1	chokera	0									1	2	Surface water	Hand pump	1	7	0	4	1	1		2		2	Kaman kamreny onjiko	0	Negative	Positive	++	Not Done	Negative	Negative
K0476	88	Bondo	1986	Male	Secondary education	4	2			Skilled labour		5 7 9 10 14	1	1	2		1	Bilharziah	0									1	1	Unprotected dug well	Surface water	1	7		3	1	1		1		4	kagwa	1	Negative	Positive	Trace	+3
K0588	216	Bondo	1973	Male	Secondary education	4	2	0		Fishing		5 6 9 10 13 14	3	3	2		1	Typhoid	1	2		1		0				0		Surface water	Surface water	1	10	3	1	1	1		1		15	Abimbo, Got Abiero, kagwa	1	Negative	Positive	+++	+2
K0583	216	Bondo	1950	Male	Primary education	3	1	0		Farmer		6 9 10 13 14	3	3	2		0		0									1	1	Surface water	Surface water	1	5	3	1	1	1		1		15	Abimbo, Got Abiero, kagwa	1	Negative	Positive	+	+1
K0696	91	Rachuonyo North	1946	Male	Post secondary/college	2	0	0		Farmer		4 5 6 7 9 13 14 19	3	4	2		1	Cholera	1	3		1		0				1	2	Surface water	Surface water	1	2	0	4	1	1		2		2	Alego	1	Negative	Positive	+		Negative	Negative
K0091	126	Rarieda	1955	Male	Secondary education	6	3	0		Fishing		5 6 9 10 13 14	2	1	2		1	Cholera	1	2		1		1	2016	1	None	0		Surface water	Surface water	1	10	5	1	1	1		1		3	digwa ,Buru village	1	Negative	Positive	++	+3
K0896	85	Rachuonyo North	1955	Male	Primary not completed	7	4	0		Fishing		5 7 9 10 14 15	1	1	2		0		0									1	1	Surface water	Surface water	1	5	2	3	1	1		3	seasonal river	1	Kagwa,kamser	1	Negative	Positive	+++	Not Done	Negative	Negative
K1086	80	Rachuonyo North	1958	Male	Primary not completed	6	4	0		Farmer		5 6 9 10 13 14	1	1	2		0		0									1	1	Hand pump	Hand pump	1	5	0	3	1	1		1		3	Kawuor, Kamagowe	1	Negative	Positive	++	Not Done	Negative	Negative
K0575	216	Bondo	1977	Male	Secondary education	2	1	0		Fishing		5 9 10	2	1	2		1	Amoeba Typhoid Cholera	1	2		1		0				0		Surface water	Surface water	1	10	0	1	1	1		1		15	Abimbo, Got Abiero, kagwa	1	Negative	Positive	+++	Invalid
K0255	125	Rarieda	1978	Male	Primary education	6	2	0		Farmer		9 13 14 25	1	1	2		1	bilharzia	1	3		1		1	2017	2	malaria	1	1	Surface water	Protected spring	1	1	0	3	1	1		1		4	Agok	1	Negative	Positive	Trace	+1
K0883	85	Rachuonyo North	1982	Male	Primary education	4	2	0		Fishing		5 6 9 10 13 14	1	1	2		1	bilharzia	0									1	1	Surface water	Surface water	1	2	0	3	1	1		3	seasonal river	1	Kagwa,kamser	1	Negative	Positive	++	Not Done	Positive	Positive
K0363	105	Rarieda	1944	Male	Primary education	6	1	0		Farmer		5 6 9 10 14 17 25	3	4	2		1	typhoid	0									1	1	In home piped water	In home piped water	0			4	1	1		2		20	ndigwA kabudha kobong	0	Negative	Negative		Invalid
K0375	105	Rarieda	1969	Male	Secondary not completed	5	2	0		Fishing		5 6 9 25	1	1	2		1	typhoid	0									1	1	Public piped water	Public piped water	0			4	1	1		2		20	ndigwA kabudha kobong	0	Negative	Positive	Trace	+1
K0876	85	Rachuonyo North	1968	Male	Primary education	8	4	0		Skilled labour		5 6 9 10 13 14 15 17	1	1	2		1	bilharzia	1	2		1		0				1	1	Surface water	Surface water	1	1	0	3	1	1		3	seasonal river	1	Kagwa,kamser	1	Negative	Negative		Not Done	Negative	Negative
K0381	105	Rarieda	1978	Male	Secondary education	1	0	0		Skilled labour		5 6 9 10 13 25	1	1	2		1	cholera bilharzia	0									1	1	Public piped water	Public piped water	0			4	1	1		2		20	ndigwA kabudha kobong	0	Negative	Positive	+	Invalid
K0874	85	Rachuonyo North	1983	Male	Primary education	5	3	0		Skilled labour		5 6 9 10 13 14	1	1	2		1	typhoid, bilharzia	1	1		1		0				1	1	Surface water	Surface water	1	2	2	3	1	1		3	seasonal river	1	Kagwa,kamser	1	Negative	Positive	++	Not Done	Positive	Positive
K0885	85	Rachuonyo North	1958	Male	Secondary education	3	1	0		Farmer		5 6 9 10 13 14 17 19	1	1	2		1	cholera, amoeba	0									1	1	Hand pump	Hand pump	0			3	1	1		3	seasonal river	1	Kagwa,kamser	1	Negative	Positive	+	Not Done	Negative	Negative
K1130	86	Rachuonyo North	1972	Male	Primary education	6	4	0		Fishing		5 6 9 10	3	4	2		1	bilharzia typhoid	0									1	1	Surface water	Surface water	1	1	0	4	1	1		2		2	Kaman kamreny onjiko	0	Positive	Positive	++	Not Done	Negative	Negative
K1135	86	Rachuonyo North	1993	Male	Primary education	4	2	0		Fishing		5 6 8 9 10 13	3	4	2		1	typhoid	0									1	1	Surface water	Public piped water	1	4	1	4	1	1		2		2	Kaman kamreny onjiko	0	Negative	Positive	+++	Not Done	Negative	Negative
K1058	80	Rachuonyo North	1988	Male	Primary education	3	0	0		Farmer		5 6 9 13 14	1	1	2		1	cholera, Typhoid, Bilharzia	1	2		1		0				1	2	Unprotected spring	Unprotected spring	1	7	0	3	1	1		1		3	Kawuor, Kamagowe	1	Negative	Positive	+++	Not Done
K1069	80	Rachuonyo North	1945	Male	Primary not completed	7	3	0		Farmer		9 10 13 14	1	1	2		0		1	2		1		1	2017	1	Deworming	1	1	Unprotected spring	Unprotected spring	1	7	2	3	1	1		1		3	Kawuor, Kamagowe	1	Negative	Positive	Trace	Not Done	Negative	Negative
K1088	80	Rachuonyo North	1954	Male	Primary not completed	10	4	0		Farmer		5 9 10 13 14 15	3	4	2		1	Bilharzia	1	2		1		0				1	1	Hand pump	Hand pump	1	7	0	3	1	1		1		3	Kawuor, Kamagowe	1	Negative	Positive	+++	Not Done	Positive	Positive
K0163	123	Rarieda	1978	Male	Primary education	4	2	0		Farmer		5 6 7 9 10 13 14 15 17 19 25	1	4	2		1	Bilharziah	1	1		1		1	2017	1		1	1	Surface water	Rain water collection	1	7	2	1	1	1		1		3	Malaga,Kabuong,Lueya	1	Negative	Positive	+	Invalid
K0187	123	Rarieda	1943	Male	Primary not completed	3	1	0		Farmer		5 7 9 10 13 14 15	1	1	2		0		0									1	1	Surface water	Public piped water	1	7		1	1	1		1		3	Malaga,Kabuong,Lueya	1	Negative	Positive	Trace	+3
K1139	86	Rachuonyo North	1969	Male	Primary education	6	4	0		Farmer		5 9 10 13 14	1	1	2		1	cholera	0									1	1	Surface water	Hand pump	1	5	2	3	1	1		1		1	kamser and kodero and kokidi kodero c	1	Negative	Positive	+	Not Done	Negative	Negative
K0864	85	Rachuonyo North	1992	Male	Secondary not completed	1	0	0		Fishing		5 6 9 10	3	1	2		1	bilharzia	1	1		1		0				1	1	Surface water	Surface water	1	2	0	3	1	1		3	seasonal river	1	Kagwa,kamser	1	Negative	Positive	+++	Not Done	Negative	Negative
K0289	125	Rarieda	1950	Male	None	6	1	0		Farmer		4 10 14 22 25	1	1	2		0		0									0		Surface water	Surface water	1	8	0	3	1	1		1		4	Agok	1	Positive	Positive	+
K0866	85	Rachuonyo North	1999	Male	Primary not completed	6	4	0		Skilled labour		6 9 10	1	1	2		0		0									0		Surface water	Surface water	1	2	2	3	1	1		3	seasonal river	1	Kagwa,kamser	1	Negative	Positive	+	Not Done	Negative	Negative
K0956	134	Rachuonyo North	1948	Male	None	9	3	0		Farmer		5 6 7 9 10 14	1	1	2		0		0									1	1	Unprotected spring	Unprotected spring	0			2	1	4		1		3	Ngata Kibaga Kanjira	1	Negative	Positive	Trace
K0701	91	Rachuonyo North	1958	Male	Primary not completed	2	0	0		Own business		4 5 6 9 13 14 17 19 25	2	1	2		1	Typhoid	1	3		1		0				1	2	Surface water	Surface water	1	3	0	4	1	1		2		2	Alego	1	Negative	Positive	++		Negative	Negative
K0879	85	Rachuonyo North	1959	Male	Primary not completed	6	3	0		Own business		5 6 9 10 13 14	2	2	2		1	amoeba, typhoid	0									1	1	Surface water	Rain water collection	1	3	3	3	1	1		3	seasonal river	1	Kagwa,kamser	1	Negative	Positive	++	Not Done
K0774	90	Rachuonyo North	1964	Male	Secondary education	1	0	0		Skilled labour		5 6 9 10 13 14	3	3	2		1	typhoid	1	3		1		0				1	1	Surface water	Rain water collection	1	7	0	2	1	4		1		4	magao,ko ouma A,kalala	1	Negative	Negative		Not Done	Negative	Negative
K1111	86	Rachuonyo North	1976	Male	Primary education	7	4	1	1	Farmer		5 6 9 10 13 14 17	1	1	2		1	bilharzia typhoid	0									0		Surface water	Surface water	1	5	0	4	1	1		2		2	Kaman kamreny onjiko	0	Negative	Positive	++	Not Done	Negative	Negative
K0858	85	Rachuonyo North	1996	Male	Secondary not completed	3	1	0		Own business		5 6 9 10 14 20	1	1	2		1	typhoid,	0									1	1	Surface water	Surface water	1	2	0	3	1	1		3	seasonal river	1	Kagwa,kamser	1	Negative	Positive	++	Not Done	Negative	Negative
K0189	123	Rarieda	1948	Male	Primary education	7	3	0		Own business		5 6 9 10 13 15 25	1	1	2		1	typhoid, amoeba	0									1	1	Surface water	Public piped water	1	14	2	1	1	1		1		3	Malaga,Kabuong,Lueya	1	Negative	Negative		+3
K0692	91	Rachuonyo North	1996	Male	Primary not completed	0	0	0		Fishing		5 6 9 14	1	1	2		0		0									1	2	Surface water	Surface water	1	5	0	4	1	1		2		2	Alego	1	Negative	Positive	+		Negative	Negative
K1053	80	Rachuonyo North	1982	Male	Primary education	6	2	0		Skilled labour			1	1	2		1	Bilharzia	1	2		1		0				1	1	Unprotected spring	Unprotected spring	1	1	0	3	1	1		1		3	Kawuor, Kamagowe	1	Negative	Positive	+	Not Done
K0471	88	Bondo	1928	Male	Primary not completed	4	2	0		Farmer		5 6 7 9 10 14 15 17 25	3	3	2		1	Bilharziah,Typhoid	1	2		1		0				1	1	Unprotected dug well	Public piped water	0			3	1	1		1		4	kagwa	1	Negative	Negative		+3
K0272	125	Rarieda	1950	Male	Primary education	4	1	0		Farmer		5 6 14	3	1	2		1	bilharzia typhoid	0									1	1	Surface water	Surface water	1	3	2	3	1	1		1		4	Agok	1	Negative	Negative		Negative
K0384	105	Rarieda	1942	Male	Primary education	1	0	0		Farmer		6 10 25	3	4	2		1	bilharzia cholera	0									1	1	Public piped water	Public piped water	0			4	1	1		2		20	ndigwA kabudha kobong	0	Negative	Negative		Trace
K0561	216	Bondo	1981	Male	Primary education	5	3	0		Farmer		5 6 9 10 13 14	3	3	2		1	Typhoid	1	2		1		1	2016	1 2	deworming	1	1	Surface water	Surface water	1	5	0	1	1	1		1		15	Abimbo, Got Abiero, kagwa	1	Negative	Positive	++	+2
K0995	134	Rachuonyo North	1990	Male	Secondary education	2	0	0		Other	Student	5 6 7 9 10 13 14	1	1	2		1	Bilharziah	1	3		1		0				1	1	Unprotected spring	Unprotected spring	1	7		2	1	4		1		3	Ngata Kibaga Kanjira	1	Negative	Positive	Trace		Negative	Negative
K0890	85	Rachuonyo North	1964	Male	Primary education	8	2	0		Farmer		5 6 9 10 13 14 15 19	1	1	2		1	typhoid, cholera	1	2		1		0				1	1	Rain water collection	Rain water collection	0			3	1	1		3	seasonal river	1	Kagwa,kamser	1	Negative	Positive	++	Not Done	Negative	Negative
K1000	134	Rachuonyo North	1986	Male	Primary not completed	2	1	0		Farmer		5 6 7 9 10 20	1	1	2		1	Cholera Typhoid	1	3		1		0				1	1	Unprotected spring	Unprotected spring	1	35		2	1	4		1		3	Ngata Kibaga Kanjira	1	Negative	Negative
K0882	85	Rachuonyo North	1970	Male	Primary education	6	4	0		Fishing		5 6 9 10 13 14 19 21 22	1	1	2		0		0									1	1	Surface water	Surface water	1	7	5	2	0							0	Negative	Positive	++	Not Done	Negative	Negative
K0473	88	Bondo	1970	Male	Primary not completed	5		0		Farmer		5 6 7 9 10 13 14 17	1	1	2		1	Bilharziah	1	2		1		0				1	1	Unprotected dug well	Public piped water	0			3	1	1		1		4	kagwa	1	Negative	Positive	Trace	Trace
K0689	91	Rachuonyo North	1973	Male	Primary not completed	5	3	0		Farmer		5 6 9	2	1	2		0		1	3		1		1	2018	1 2	worms	0		Surface water	Surface water	1	2		4	1	1		2		2	Alego	1	Negative	Negative			Negative	Negative
K0984	134	Rachuonyo North	1971	Male	Secondary education	4	3	0		Skilled labour		4 5 6 7 9 10 13 14 15	3	3	2		1	Typhoid Malaria	1	3		1		0				1	1	Unprotected spring	Unprotected spring	1	21		2	1	4		1		3	Ngata Kibaga Kanjira	1	Negative	Positive	Trace
K0599	216	Bondo	1981	Male	Primary not completed	2	1	0		Fishing		6 9 13 14	1	1	1		1	Typhoid	1	2		1		1	2016	1 2	deworming	1	1	Surface water	Surface water	1	3	5	1	1	1		1		15	Abimbo, Got Abiero, kagwa	1	Negative	Negative		+3
K0571	216	Bondo	1977	Male	Primary education	5	3	0		Own business		5 6 9 10 13	3	3	2		1	Typhoid	1	2		1		1	2016	1 2	dewormind	1	2	Surface water	Surface water				1	1	1		1		15	Abimbo, Got Abiero, kagwa	1	Negative	Negative		Negative
K0655	91	Rachuonyo North	1988	Male	Primary not completed	2	0	0		Fishing		5 6 9	2	2	2		0		1	3		1		0				1	2	Surface water	Surface water	1	3	0	4	1	1		2		2	Alego	1	Negative	Positive	Trace
K0992	134	Rachuonyo North	1989	Male	Primary not completed	5	4	0		Fishing		5 6 7 9 10 14	1	1	2		0		0									1	1	Unprotected spring	Unprotected spring	1	49		2	1	4		1		3	Ngata Kibaga Kanjira	1	Negative	Positive	Trace		Negative	Negative
K0592	216	Bondo	1981	Male	Primary education	8	4	0		Skilled labour		5 9 10 13 14	1	1	2		1	Bilhazia Typhoid	1	2		1		1	2016	1 2	deworming	0		Surface water	Surface water	1	10	5	1	1	1		1		15	Abimbo, Got Abiero, kagwa	1	Negative	Positive	+	+3
K0464	88	Bondo	1932	Male	Primary not completed	3	1	0		Farmer		4 5 6 7 9 10 13 14 15	3	4	2		1	Bilharziah	1	2		1		0				1	1	Unprotected dug well	Unprotected dug well	0			3	1	1		1		4	kagwa	1	Negative	Negative		+3
K1090	80	Rachuonyo North	1940	Male	Primary not completed	1	0	0		Farmer		5 9	1	1	2		0		0									0		Hand pump	Hand pump	0			3	1	1		1		3	Kawuor, Kamagowe	1	Negative	Positive	++	Not Done	Negative	Negative
K0456	88	Bondo	1979	Male	Primary not completed	5	1	0		Fishing		5 7 9 10 13	1	1	2		1	Bilharziah	1			1		0				0		Unprotected dug well	Unprotected dug well	1	7		3	1	1		1		4	kagwa	1	Negative	Positive	++	+1
K0294	125	Rarieda	1946	Male	None	2	0	0		Farmer		9 14 15 25	3	1	2		0		0									1	2	Surface water	Surface water	1	5	0	3	1	1		1		4	Agok	1	Negative	Positive	Trace	+1
K0960	134	Rachuonyo North	1958	Male	None	4	2	0		Farmer		4 5 6 7 9 10 13 14 15 17	2	1	2		0		0									1	1	Unprotected spring	Unprotected spring	1	7		2	1	4		1		3	Ngata Kibaga Kanjira	1	Negative	Positive	Trace
K0977	134	Rachuonyo North	1982	Male	Primary education	5	3	0		Farmer		5 6 7 9 10 13 14	1	1	2		1	Typhoid,Cholera	1	4	Don't know	1		0				1	1	Unprotected spring	Unprotected spring	1	7	0	2	1	4		1		3	Ngata Kibaga Kanjira	1	Negative	Positive	++		Negative	Negative
K1120	86	Rachuonyo North	1972	Male	Post secondary/college	1	0	0		Salaried worker		6 8 9 10 11 13 14	3	4	2		1	bilharzia cholera	0									1	1	Unprotected dug well	Public piped water	0			4	1	1		2		2	Kaman kamreny onjiko	0	Negative	Negative		Not Done	Negative	Negative
K1074	80	Rachuonyo North	1985	Male	Primary education	4	2	0		Fishing		5 9 10 13 14	1	1	2		1	cholera, Typhoid	1	2		1		0				0		Hand pump	Hand pump	1	7	3	3	1	1		1		3	Kawuor, Kamagowe	1	Negative	Positive	+++	Not Done
K0183	123	Rarieda	1966	Male	Primary not completed	8	5	0		Farmer		5 6 7 9 10 13 15	1	1	2		1	Bilharziah	1	2		1		0				1	1	Surface water	Surface water	1	21		1	1	1		1		3	Malaga,Kabuong,Lueya	1	Negative	Positive	++	+2
K1105	86	Rachuonyo North	1965	Male	Secondary education	1	0	0		Skilled labour		5 6 9 14 17 25	1	1	2		1	amoeba	0									1	2	Surface water	Surface water	1	12	0	4	1	1		2		2	Kaman kamreny onjiko	0	Negative	Negative		Not Done	Positive	Positive
K0895	85	Rachuonyo North	1948	Male	Primary not completed	4	2	0		Skilled labour		5 6 9 10 13 14 15	2	2	2		1	bilharzia	1	2		1		0				1	1	Surface water	Surface water	1	2	2	3	1	1		3	seasonal river	1	Kagwa,kamser	1	Negative	Positive	Trace	Not Done
K0996	134	Rachuonyo North	1968	Male	Secondary education	3	2	0		Fishing		5 6 7 9 10 13 14	1	1	2		1	Cholera,Typhoid	1	2		1		0				1	1	Unprotected spring	Unprotected spring	1	7		2	1	4		1		3	Ngata Kibaga Kanjira	1	Negative	Positive	++
K1059	80	Rachuonyo North	1962	Male	Secondary not completed	7	4	0		Skilled labour		5 9 10 13 14	1	1	2		1	B ilharzia, Cholera	1	2		1		0				1	1	Unprotected spring	Unprotected spring	1	7	3	3	1	1		1		3	Kawuor, Kamagowe	1	Negative	Positive	++	Not Done
K1052	80	Rachuonyo North	1952	Male	Primary not completed	7	2	0		Farmer		14	1	1	2		1	Malaria, Bilharzia	1	2		1		0				1	1	Unprotected spring	Unprotected spring	1	7	2	3	1	1		1		3	Kawuor, Kamagowe	1	Negative	Negative		Not Done
K0068	126	Rarieda	1970	Male	Primary education	9	5	0		Fishing		5 6 9 10 13 14	2	2	2		1	Amoeba	1	2		1		1	2016	1 2	worms	1	1	Surface water	Surface water	1	10	2	1	1	1		1		3	digwa ,Buru village	1	Negative	Positive	Trace	Invalid
K0159	123	Rarieda	1960	Male	Secondary not completed	4	2	0		Farmer		4 5 6 7 9 10 13 19 25	1	1	2		1	Bilharziah,Malaria	1	2		1		1	2017	1		1	1	Surface water	Public piped water	1	7		1	1	1		1		3	Malaga,Kabuong,Lueya	1	Negative	Positive	Trace	Trace
K1108	86	Rachuonyo North	1970	Male	Primary not completed	6	3	0		Farmer		5 6 9 10 13 25	3	4	2		1	typhoid	0									1	1	Surface water	Surface water	1	5	2	4	1	1		2		2	Kaman kamreny onjiko	0	Negative	Positive	++	Not Done	Negative	Negative
K0352	105	Rarieda	1971	Male	Primary not completed	2	0	0		Farmer		5 6 9 10	1	1	2		0		0									1	1	Public piped water	Public piped water	0			4	1	1		2		20	ndigwA kabudha kobong	0	Negative	Negative		+3
K1102	86	Rachuonyo North	1964	Male	Secondary not completed	1	0	0		Fishing		5 6 9 10 22	2	2	2		1	cholera	1	2		1		0				1	1	Surface water	Surface water	1	7	0	4	1	1		2		2	Kaman kamreny onjiko	0	Negative	Positive	++	Not Done	Negative	Negative
K0998	134	Rachuonyo North	1978	Male	Secondary education	5	3	0		Own business		5 6 7 9 10 13 14 15 17 19 20	3	4	2		1	Typhoid	1	3		1		0				1	1	Unprotected spring	Unprotected spring	1	7		2	1	4		1		3	Ngata Kibaga Kanjira	1	Negative	Positive	Trace
K0061	126	Rarieda	1974	Male	Primary education	6	4	0		Own business		5 9 10 11 13 14	2	1	2		1	Bilhazia Amoeba	1	2		1		1	2016	1 2	None	1	1	Surface water	Surface water	0			1	1	1		1		3	digwa ,Buru village	1	Positive	Positive	+	+1
K0653	91	Rachuonyo North	1945	Male	Secondary education	4	2	0		Skilled labour		5 6 9 13 14	3	3	2		1	Cholera	1	3		1		1	2018	1 2	worms	1	1	Surface water	Surface water	1	2	0	4	1	1		2		2	Alego	1	Negative	Negative
K0975	134	Rachuonyo North	1960	Male	Primary not completed	5	2	0		Farmer		4 5 6 7 9 10 13 14	1	1	2		1	Malaria Cholera	1	2		1		0				1	1	Unprotected spring	Unprotected spring	1	3		2	1	4		1		3	Ngata Kibaga Kanjira	1	Negative	Negative
K0593	216	Bondo	1980	Male	Primary not completed	7	4	1	1	Fishing		9 10 13 14	1	1	2		0		1	2		1		0				1	1	Surface water	Surface water	1	10	3	1	1	1		1		15	Abimbo, Got Abiero, kagwa	1	Positive	Positive	+	+2
K0989	134	Rachuonyo North	1960	Male	Primary not completed	4	2	0		Own business		5 6 7 9 10 13 14 15 20	1	4	2		1	Cholera	0									1	1	Unprotected spring	Unprotected spring	1	21		2	1	4		1		3	Ngata Kibaga Kanjira	1	Negative	Positive	Trace
K1103	86	Rachuonyo North	1972	Male	Secondary education	6	3	0		Fishing		6 9 13 14 22	3	4	2		1	bilharzia	0									1	1	Surface water	Surface water	1	5	2	4	1	1		2		2	Kaman kamreny onjiko	0	Negative	Positive	++	Not Done	Positive	Positive
K1077	80	Rachuonyo North	1978	Male	Primary not completed	3	1	0		Fishing		5 9 10 13 14	1	1	2		0		1	2		1		0				1	1	Hand pump	Hand pump	1	7	0	3	1	1		1		3	Kawuor, Kamagowe	1	Negative	Positive	++	Not Done	Positive	Positive
K0652	91	Rachuonyo North	1987	Male	Primary education	1	0	0		Farmer		5 6 9 13	1	1	2		0		0									1	2	Surface water	Surface water	1	2	0	4	1	1		2		2	Alego	1	Negative	Negative
K0300	125	Rarieda	1963	Male	Primary education	7	4	0		Fishing		14 15 22	3	1	2		1	bilharzia	1	3		1		1	2017	2	malaria	1	1	Surface water	Surface water	1	2	4	3	1	1		1		4	Agok	1	Positive	Negative		+3
K0788	90	Rachuonyo North	1943	Male	Primary education	6	3	0		Farmer		5 6 9 10 14	1	1	2		1	diarrhoea,bilharzia	1	2		1		0				1	1	Protected dug well	Protected dug well	0			2	1	4		1		4	magao,ko ouma A,kalala	1	Negative	Positive	++	Not Done	Negative	Negative
K0457	88	Bondo	1986	Male	Primary education	7	4	0		Fishing		5 7 9 10	1	1	2		0		1			1		0				0		Unprotected dug well	Unprotected dug well	1	7		3	1	1		1		4	kagwa	1	Negative	Positive	+++	+3
K0779	90	Rachuonyo North	1982	Male	Secondary education	3	1	0		Own business		5 6 9 10 13 14	1	1	2		1	typhoid,bilharzia,malaria	0									1	1	Unprotected dug well	Unprotected dug well	0			2	1	4		1		4	magao,ko ouma A,kalala	1	Positive	Positive	+	Not Done	Positive	Positive
K0679	91	Rachuonyo North	1946	Male	Primary not completed	7	2	0		Farmer		5 6 9 14	2	2	2		0		0									1	1	Surface water	Surface water	1	2	2	4	1	1		2		2	Alego	1	Negative	Positive	+
K0480	88	Bondo	1953	Male	Primary not completed	8	5	0		Skilled labour		5 6 7 9 10 14 17	3	3	2		1	Malaria	1			1		1	2015	1		1	1	Unprotected dug well	Unprotected dug well	1	30		3	1	1		1		4	kagwa	1	Positive	Negative		Trace
K1131	86	Rachuonyo North	1998	Male	Secondary not completed	7	4	0		Fishing		5 9 10 13	2	2	2		1	bilharzia	0									1	1	Surface water	Surface water	1	2	1	4	1	1		2		2	Kaman kamreny onjiko	0	Negative	Positive	Trace	Not Done	Negative	Negative
K0676	91	Rachuonyo North	1964	Male	Secondary not completed	6	4	0		Farmer		5 6 9 13 17	2	1	2		1	Cholera	1	3		1		1	2018	1 2	worms	1	1	Surface water	Rain water collection	1	1		4	1	1		2		2	Alego	1	Negative	Negative
K0286	125	Rarieda	1950	Male	Primary not completed	8	4	0		Farmer		5 6 9 10	1	1	2		1	cholera	1	3		1		1	2017	2	malaria	1	1	Surface water	Surface water	1	8	2	3	1	1		1		4	Agok	1	Negative	Negative		Trace
K0459	88	Bondo	1948	Male	Primary education	3	1	0		Farmer		5 6 7 9 10 13 14	1	1	2		1	Amoeba	1	2		1		1		1		1	1	Unprotected dug well	Unprotected dug well	1	7		3	1	1		1		4	kagwa	1	Negative	Negative		Trace
K1144	86	Rachuonyo North	1952	Male	Secondary not completed	4	1	0		Farmer		5 6 9 10 13 14 17	3	4	2		1	typhoid bilharzia	0									1	1	Surface water	Surface water	1	3	0	4	1	1		2		2	Kaman kamreny onjiko	0	Negative	Positive	Trace	Not Done	Negative	Negative
K0254	125	Rarieda	1966	Male	Primary education	10	7	1	7	Farmer		5 6 14 17	1	1	2		1	cholera	0									0		Surface water	Surface water	1	3	2	3	1	1		1		4	Agok	1	Negative	Negative		Trace
K0173	123	Rarieda	1987	Male	Primary education	5	2	0		Farmer		4 5 6 7 9 10 14 20 25	1	1	2		1	Bilharziah	1	2		1		0				0		Surface water	Surface water	1	7		1	1	1		1		3	Malaga,Kabuong,Lueya	1	Negative	Positive	+	+1
K0891	85	Rachuonyo North	1948	Male	Primary not completed	4	1	0		Farmer		5 6 9 10 13 14	1	1	2		0		0									1	1	Surface water	Surface water	0			3	1	1		3	seasonal river	1	Kagwa,kamser	1	Negative	Positive	+++	Not Done	Negative	Negative
K0371	105	Rarieda	1952	Male	Primary not completed	3	1	0		Own business		6 9 10 14	3	4	2		1	bilharzia	0									1	1	In home piped water	In home piped water	0			4	1	1		2		20	ndigwA kabudha kobong	0	Negative	Positive	+	+3
K0469	88	Bondo	1996	Female	Primary education	6	2	0		Own business		5 7 9 10 13 14	3	1	2		1	Bilharziah	1	2		1		0				0		Unprotected dug well	Public piped water	1	14	7	3	1	1		1		4	kagwa	1	Negative	Negative		+3
K0392	105	Rarieda	1982	Female	Secondary not completed	4	2	0		Own business		6 9 10 14 25	1	1	2		1	cholera	0									1	1	Public piped water	Public piped water	0			4	1	1		2		20	ndigwA kabudha kobong	0	Negative	Negative		+3
K0865	85	Rachuonyo North	1959	Female	None	1	0	0		Skilled labour		5 6 9 10	1	1	2		0		0									0		Surface water	Surface water	1	2	0	3	1	1		3	seasonal river	1	Kagwa,kamser	1	Negative	Positive	+++	Not Done	Negative	Negative
K0278	125	Rarieda	1960	Female	None	2	1	0		Farmer		1	1	1	2		0		0									1	1	Unprotected spring	Unprotected dug well	1	1	1	3	1	1		1		4	Agok	1	Negative	Negative		Trace
K0166	123	Rarieda	1949	Female	None	1		0		Farmer		5 7 9 10	1	1	2		0		0									1	1	Surface water	Public piped water	1	7		1	1	1		1		3	Malaga,Kabuong,Lueya	1	Negative	Negative		Trace
K0388	105	Rarieda	1931	Female	Primary not completed	3	0	0		Farmer		5 6 9 10 14	3	1	2		0		0									1	1	Public piped water	Public piped water	0			4	1	1		2		20	ndigwA kabudha kobong	0	Negative	Negative		+3
K0964	134	Rachuonyo North	1983	Female	Primary not completed	4	3	0		Farmer		5 6 7 9 10 13 14	1	1	2		1	Typhoid	0									1	1	Unprotected spring	Unprotected spring	1	70	7	2	1	4		1		3	Ngata Kibaga Kanjira	1	Negative	Positive	++
K0873	85	Rachuonyo North	1970	Female	None	3	3	0		Skilled labour		5 6 9 10 13	1	1	2		1	bilharzia	1	1		1		1	2007	1	none	1	1	Surface water	Surface water	1	4	4	3	1	1		3	seasonal river	1	Kagwa,kamser	1	Negative	Positive	+++	Not Done	Negative	Negative
K0057	126	Rarieda	1953	Female	None	5	2	0		Farmer		5 6 9 10	3	1	2		0		0									1	2	Surface water	Surface water	1	6	2	1	1	1		1		3	digwa ,Buru village	1	Negative	Positive	Trace	Trace
K0170	123	Rarieda	1968	Female	Primary not completed	6	1	0		Own business		1 5 7 9 10 13 25	1	1	2		1	Typhoid,Bilharziah	1	3		1		1	2016	1		0		Surface water	Surface water	1	14	14	1	1	1		1		3	Malaga,Kabuong,Lueya	1	Negative	Positive	+	+1
K0195	123	Rarieda	1990	Female	Primary not completed	6	3	0		Own business		5 6 7 9 10 13 14 15 20 22 25	1	1	2		1	Typhoid,bilharziah	1			1		0				1	1	Surface water	Surface water	1	28	7	1	1	1		1		3	Malaga,Kabuong,Lueya	1	Negative	Negative		Trace
K0667	91	Rachuonyo North	1983	Female	Primary not completed	3	1	0		Farmer		5 6 9	2	1	2		0		0									1	1	Surface water	Surface water	1	3	1	4	1	1		2		2	Alego	1	Negative	Negative
K0097	126	Rarieda	1967	Female	Primary education	8	4	0		Own business		5 6 9 10 13 14 15	1	1	2		1	Typhoid Bilhazia	1	2		1		1	2016	1 2	Deworming	1	1	Surface water	Surface water	1	10	5	1	1	1		1		3	digwa ,Buru village	1	Positive	Positive	Trace	+1
K0361	105	Rarieda	1989	Female	Primary not completed	4	3	0		Farmer		6 9 10 25	1	1	2		1	cholera	0									1	1	Public piped water	Public piped water	0			4	1	1		2		20	ndigwA kabudha kobong	0	Negative	Negative		Invalid
K0190	123	Rarieda	1961	Female	Primary not completed	7	3	0		Farmer		5 6 7 9 10 13 15 25	1	1	2		1	Diarrhoea	1			1		0				1	1	Surface water	Public piped water	1	28		1	1	1		1		3	Malaga,Kabuong,Lueya	1	Negative	Negative		+3
K0884	85	Rachuonyo North	1963	Female	Secondary not completed	3	1	0		Farmer		5 6 9 10 13 14 15 17 19	1	1	2		1	typhoid, bilharzia, cholera	1	2		1		0				1	1	Hand pump	Hand pump	0			3	1	1		3	seasonal river	1	Kagwa,kamser	1	Positive	Negative		Not Done	Negative	Negative
K0660	91	Rachuonyo North	1993	Female	Primary not completed	2	0	0		Fishing		5 6 9 13 14	2	1	2		1	Cholera	1	3		1		0				1	2	Surface water	Surface water	1	3	0	4	1	1		2		2	Alego	1	Positive	Positive	Trace
K1092	80	Rachuonyo North	1967	Female	Primary education	5	4	0		Farmer		5 9 10 13 14	1	1	2		1	Typhoid, Bilharzia	1	2		1		1	2017	1	Albendazole	1	1	Hand pump	Hand pump	1	7	0	3	1	1		1		3	Kawuor, Kamagowe	1	Negative	Negative		Not Done	Negative	Negative
K0064	126	Rarieda	1968	Female	Primary education	2	0	0		Farmer		5 9 10 13	2	1	2		0		0									0		Surface water	Surface water	1	2	0	1	1	1		1		3	digwa ,Buru village	1	Negative	Positive	Trace	Invalid
K0687	91	Rachuonyo North	1980	Female	Primary not completed	7	4	0		Skilled labour		5 6 9 13	2	1	2		1	Bilhazia	1	3		1		1	2018	1 2	worms	1	1	Surface water	Surface water	1	4	2	4	1	1		2		2	Alego	1	Negative	Negative			Negative	Negative
K0772	90	Rachuonyo North	1958	Female	Primary education	5	2	0		Own business		5 6 9 10 13 15	2	3	2		1	bilharzia	1	2		1		0				1	1	Surface water	Rain water collection	1	7	0	2	1	4		1		4	magao,ko ouma A,kalala	1	Negative	Negative		Not Done	Negative	Negative
K0271	2018	Rarieda	1932	Female	None	2	0	1	0	Farmer		5 6 9 10 14	3	4	2		0		0									1	1	Surface water	Hand pump	0			3	1	1		1		4	Agok	1	Negative	Negative		Trace
K0065	126	Rarieda	1996	Female	Primary education	4	2	0		Own business		5 9 10	2	1	2		0		0									0		Surface water	Surface water	1	5	0	1	1	1		1		3	digwa ,Buru village	1	Negative	Negative		Trace
K0557	216	Bondo	1997	Female	Secondary education	3	1	1	1	Other	none	5 6 9 10	2	3	2		1	Typhoid Bilhazia Cholera	1	3		1		0				1	2	Surface water	Surface water	1	8	0	1	1	1		1		15	Abimbo, Got Abiero, kagwa	1	Negative	Positive	++	+2
K0690	91	Rachuonyo North	1958	Female	Primary not completed	3	2	0		Farmer		5 6 9	3	1	2		0		0									1	2	Surface water	Surface water	1	2	2	4	1	1		2		2	Alego	1	Negative	Positive	+++
K1082	80	Rachuonyo North	1997	Female	Primary not completed	3	0	0		Farmer		5 6 13 14	1	1	2		1	Bilharzia	1	2		1		0				1	1	Hand pump	Hand pump	1	2	0	3	1	1		1		3	Kawuor, Kamagowe	1	Negative	Negative		Not Done	Negative	Negative
K0182	123	Rarieda	1977	Female	Primary education	6	4	0		Own business		5 7 9 10 13 14 25	1	1	2		1	Diarrhoea	1	2		1		0				1	1	Surface water	Surface water	1	21	7	1	1	1		1		3	Malaga,Kabuong,Lueya	1	Negative	Positive	+	+1
K0169	123	Rarieda	1975	Female	Primary not completed	8	5	0		Own business		5 6 7 9 10 13 14 17	1	1	2		1	Amoeba	1			1		0				1	1	Surface water	Public piped water	1	7		1	1	1		1		3	Malaga,Kabuong,Lueya	1	Positive	Negative		Trace
K1100	80	Rachuonyo North	1972	Female	Primary not completed	6	4	0		Farmer		5 9 10 13 14	3	2	2		1	Bilharzia	1	2		1		1	2017	1 2	Deworming	1	1	Rain water collection	Rain water collection	1	5	1	3	1	1		1		3	Kawuor, Kamagowe	1	Negative	Positive	+++	Not Done
K0801	90	Rachuonyo North	1962	Female	Primary not completed	2	1	0		Own business		5 6 9 10 13	1	1	2		1	amoeba	1			1		0				1	1	Rain water collection	Rain water collection	0			2	1	4		1		4	magao,ko ouma A,kalala	1	Negative	Positive	++	Not Done
K1070	80	Rachuonyo North	1987	Female	Primary education	5	3	0		Skilled labour		5 10 13 14 17	1	1	2		1	Bilharzia	1	2		1		1	2017	1	Deworming	1	1	Hand pump	Hand pump	1	4	0	4	0							1	Negative	Positive	+++	Not Done	Positive	Positive
K0662	91	Rachuonyo North	1950	Female	Primary not completed	7	2	0		Own business		6 9 13 14	2	1	2		0		0									1	1	Surface water	Surface water	1	2	3	4	1	1		2		2	Alego	1	Negative	Negative
K0484	88	Bondo	1980	Female	Secondary education	7	5	0		Own business		1 5 6 7 8 9 13 15 19	3	3	2		1	Typhoid,Bilharziah	1	2		1		0				1	1	Unprotected dug well	Public piped water	1	21		3	1	1		1		4	kagwa	1	Negative	Negative		Trace
K0267	125	Rarieda	1982	Female	Primary education	6	3	0		Farmer		6 13 14 19 25	1	1	2		1	bilharzia typhoid cholera	0									1	1	Surface water	Surface water	1	6	2	3	1	1		1		4	Agok	1	Negative	Negative		Trace
K0067	126	Rarieda	1972	Female	Primary education	9	5	0		Fishing		5 6 9 10 13 14	2	2	2		1	Typhoid Cholera Bilhazia	1	2		1		1	2016	1 2	None	1	1	Surface water	Surface water	1	5	3	1	1	1		1		3	digwa ,Buru village	1	Negative	Positive	++	+1
K0094	126	Rarieda	1952	Female	Primary not completed	3	1	0		Own business		5 6 9 10 13 14	2	1	2		1	Bilhazia	1	3		1		1	2016	1	None	1	1	Surface water	Surface water	1	10	5	1	1	1		1		3	digwa ,Buru village	1	Negative	Positive	+	+3
K0695	91	Rachuonyo North	1995	Female	Primary not completed	4	1	0		Fishing		5 9 13 17	2	1	2		0		0									1	2	Surface water	Surface water	1	3	2	1	1	1		3	Fishing	8	Alego, Osika,Simbi	1	Negative	Negative			Negative	Negative
K1136	86	Rachuonyo North	1966	Female	Secondary not completed	7	4	0		Own business		4 5 6 9 10 13 14 19	3	4	2		1	typhoid bilharzia	0									1	1	Surface water	Hand pump	1	3	0	4	1	1		2		2	Kaman kamreny onjiko	0	Positive	Positive	+	Not Done	Negative	Negative
K1094	80	Rachuonyo North	1990	Female	Primary not completed	6	4	0		Skilled labour		5 9 10 13 14	1	1	2		1	Typhoid, Cholera, Bilharzia	1	2		1		1	2017	1	Deworming	1	1	Hand pump	Hand pump	1	5	4	3	1	1		1		3	Kawuor, Kamagowe	1	Negative	Negative		Not Done
K0897	85	Rachuonyo North	1976	Female	Primary not completed	7	4	0		Fishing		5 7 9 10 14 15	1	1	2		0		0									1	1	Surface water	Surface water	1	3	2	3	1	1		3	seasonal river	1	Kagwa,kamser	1	Negative	Negative		Not Done
K0052	126	Rarieda	1969	Female	Secondary education	4	0	0		Farmer		5 6 9 10 13 14 19	2	2	2		1	Typhoid Bilhazia Cholera	1	2		1		1	2016	1 2	worms	1	1	Surface water	Surface water	1	7	5	1	1	1		1		3	digwa ,Buru village	1	Negative	Positive	Trace	Trace
K0994	134	Rachuonyo North	1970	Female	Secondary education	2	1	0		Salaried worker		5 6 7 9 10 13 14 15	3	3	2		1	Bilharziah Typhoid Cholera Amoeba	1	2		1		0				1	1	Unprotected spring	Unprotected spring	1	21		2	1	4		1		3	Ngata Kibaga Kanjira	1	Negative	Positive	Trace
K0872	85	Rachuonyo North	1996	Female	Primary education	3	1	0		Salaried worker		1 5 6 9 10 11 13 14 17	2	2	2		1	bilharzia	1	1		1		0				1	1	Surface water	Surface water	1	3		3	1	1		3	seasonal river	1	Kagwa,kamser	1	Positive	Negative		Not Done
K0279	125	Rarieda	1958	Female	Primary not completed	3	1	0		Farmer		6 9 10 13	1	1	2		1	typhoid	0									1	1	Surface water	Hand pump	1	7	2	3	1	1		1		4	Agok	1	Negative	Negative		Trace
K0180	123	Rarieda	1980	Female	Primary education	6	4	0		Own business		5 6 7 9 10 14	1	1	2		1	Malaria,Diarrhoea	1			1		0				1	1	Surface water	Public piped water	1	21		1	1	1		1		3	Malaga,Kabuong,Lueya	1	Negative	Positive	Trace	Negative
K0754	90	Rachuonyo North	1985	Female	Primary education	5	3	0		Own business		5 6 8 9 10 13 14 17 19 20	3	4	2		1	typhoid,bilharzia	1	2		1		0				1	1	Rain water collection	Public piped water	1	14	14	2	1	4		1		4	magao,ko ouma A,kalala	1	Negative	Negative		Not Done
K0477	88	Bondo	1986	Female	Primary not completed	5	2	0		Own business		5 7 9 10 13 14 15 16	1	1	2		1	Amoeba	1			1		1	2017	1		0		Unprotected dug well	Public piped water	1	21		3	1	1		1		4	kagwa	1	Negative	Negative		+3
K1071	80	Rachuonyo North	1973	Female	Primary not completed	3	2	0		Farmer		5 9 10 13 14	1	1	2		1	Bilharzia	1	2		1		1	2017	1	Deworming	1	1	Surface water	Surface water	1	7	5	3	1	1		1		3	Kawuor, Kamagowe	1	Negative	Negative		Not Done	Negative	Negative
K0185	123	Rarieda	1986	Female	Primary education	4	2	0		Skilled labour		1 4 5 6 7 9 10 13 14 17 20 25	1	1	2		0		1			1		0				1	1	Surface water	Surface water	1	28	7	1	1	1		1		3	Malaga,Kabuong,Lueya	1	Negative	Positive	Trace	Trace
K0965	134	Rachuonyo North	1973	Female	Primary education	3	1	0		Farmer		5 6 9 10 13 14	1	1	2		1	Typhoid Amoeba	1	1		1		0				1	1	Unprotected spring	Unprotected spring	1	21		2	1	4		1		3	Ngata Kibaga Kanjira	1	Negative	Positive	Trace
K0396	105	Rarieda	1984	Female	Primary education	5	3	0		Own business		5 6 9 10 13 14 15	3	4	2		1	amoeba typhoid	0									1	1	In home piped water	In home piped water	0			4	1	1		2		20	ndigwA kabudha kobong	0	Negative	Positive	+	+3
K0666	91	Rachuonyo North	1978	Female	Secondary not completed	6	4	0		Farmer		5 6 9 13 14 15 17 25	3	4	2		1	Typhoid	1	2		1		1	2018	1 2	worms	1	2	Surface water	Surface water	1	1	1	4	1	1		2		2	Alego	1	Negative	Negative
K0980	134	Rachuonyo North	1996	Female	Secondary not completed	4	1	0		Own business		5 6 7 9 10 13 14	1	1	2		1	Cholera ,Bilharziah	1	1		1		0				1	1	Unprotected spring	Rain water collection	1	35		2	1	4		1		3	Ngata Kibaga Kanjira	1	Negative	Negative
K0179	123	Rarieda	1987	Female	Primary education	7	5	0		Own business		5 7 9 10 14	1	1	2		1	Amoeba	1	1		1		0				1	1	Surface water	Surface water	1	28	28	1	1	1		1		3	Malaga,Kabuong,Lueya	1	Positive	Positive	Trace	Trace
K1075	80	Rachuonyo North	1993	Female	Primary not completed	4	2	0		Fishing		5 9 10 13 14	1	1	2		1	Bilharzia	1	2		1		0				0		Hand pump	Hand pump	1	7	3	3	1	1		1		3	Kawuor, Kamagowe	1	Negative	Positive	++	Not Done	Negative	Negative
K0466	88	Bondo	1930	Female	None	2	1	0		Farmer		5 6 7 9 10	3	4	2		1		0									0		Unprotected dug well	Unprotected dug well	0			3	1	1		1		4	kagwa	1	Negative	Negative		Trace
K0598	216	Bondo	1990	Female	Primary education	8	3	0		Salaried worker		6 9 10 13	1	1	2		1	Typhoid	1	4	not aware of the infection	1		1	2016	1 2	deworming	1	2	Surface water	Surface water	1	10	3	1	1	1		1		15	Abimbo, Got Abiero, kagwa	1	Negative	Positive	Trace	Trace
K0066	126	Rarieda	1959	Female	Primary education	2	0	0		Farmer		5 6 9 10 13	2	1	2		0		1	2		1		0				1	2	Surface water	Surface water	0			1	1	1		1		3	digwa ,Buru village	1	Negative	Positive	Trace	+1
K0174	123	Rarieda	1988	Female	Primary not completed	5	2	0		Farmer		4 5 6 7 9 10 14	1	1	2		0		0									0		Surface water	Surface water	1	28	24	1	1	1		1		3	Malaga,Kabuong,Lueya	1	Negative	Negative		Trace
K0283	125	Rarieda	1982	Female	Primary education	4	1	0		Farmer		6 9 10 15	1	1	2		0		0									1	1	Surface water	Surface water	1	9	3	3	1	1		1		4	Agok	1	Negative	Negative
K1057	80	Rachuonyo North	1996	Female	Post secondary/college	4	1	0		Own business		4 5 6 7 9 10 13 14 15 17 19	3	3	2		1	Typhoid, Bilharzia	1	2		1		0				0		Public piped water	Public piped water	1	1	0	3	1	1		1		3	Kawuor, Kamagowe	1	Negative	Negative		Not Done
K0293	125	Rarieda	1953	Female	Primary not completed	3	0	0		Farmer		6 9 10 25	1	1	2		0		0									1	1	Surface water	Surface water	1	5	0	3	1	1		1		4	Agok	1	Negative	Negative		Trace
K1119	86	Rachuonyo North	1980	Female	Post secondary/college	5	3	0		Salaried worker		5 6 9 10 13 14 15	1	1	2		1	bilharzia	0									1	1	Surface water	Rain water collection	0			4	1	1		2		2	Kaman kamreny onjiko	0	Negative	Negative		Not Done	Negative	Negative
K0568	216	Bondo	1988	Female	Primary not completed	7	5	0		Skilled labour		5 9 10 13 14	1	1	2		1	Typhoid	1	2		1		1	2016	1 2	deworming	0		Surface water	Surface water	1	10	5	1	1	1		1		15	Abimbo, Got Abiero, kagwa	1	Negative	Positive	Trace	Trace
K0164	123	Rarieda	1939	Female	None	2				Farmer		5 6 7 9 10	1	1	2		1	Diarrhorea	1	3		1		0				1	1	Surface water	Public piped water	1	7		1	1	1		1		3	Malaga,Kabuong,Lueya	1	Negative	Negative		Invalid
K0161	123	Rarieda	1949	Female	None	1		0		Farmer		7 9 10	1	1	2		0		1			1		0				0		Surface water	Public piped water	0			1	1	1		1		3	Malaga,Kabuong,Lueya	1	Negative	Negative		+2
K0976	134	Rachuonyo North	1972	Female	Primary not completed	5	2	0		Farmer		5 6 7 9 10 13 14	1	1	2		0		0									1	1	Unprotected spring	Unprotected spring	1	3	3	2	1	4		1		3	Ngata Kibaga Kanjira	1	Negative	Positive	+
K0800	90	Rachuonyo North	1976	Female	Secondary education	5	2	0		Skilled labour		5 6 9 10 13	1	1	2		1	bilharzia	1	2		1		0				1	1	Unprotected spring	Unprotected spring	0			3	1	4		1		4	makaka,ko ouma,kagombe	1	Negative	Positive	Trace	Not Done
K0160	123	Rarieda	1997	Female	Primary not completed	3				Farmer		5 7 9 10 13 14	3	1	2		1	Bilharziah	1	1		1		0				1	2	Surface water	Public piped water	1	7	5	1	1	1		1		3	Malaga,Kabuong,Lueya	1	Negative	Positive	Trace	+1
K0157	123	Rarieda	1996	Female	Secondary not completed	6	1	0		Farmer		5 7 9 10 13 14 15 25	1	1	2		0		1			1		0				1	1	Surface water	Public piped water	1	7	4	1	1	1		1		3	Malaga,Kabuong,Lueya	1	Positive	Positive	Trace	+1
K0156	123	Rarieda	1994	Female	Primary education	4	2	0		Skilled labour		5 6 7 10 14 17	1	1	2		1	Cholera	1	2		1		0				1	1	Surface water	Rain water collection	1	7	2	1	1	1		1		3	Malaga,Kabuong,Lueya	1	Negative	Negative		Trace
K0188	123	Rarieda	1952	Female	Primary not completed	3	1	0		Farmer		5 7 9 10 13 14	1	1	2		1	Diarrhoea	1			1		0				1	1	Surface water	Public piped water	1	21		1	1	1		1		3	Malaga,Kabuong,Lueya	1	Negative	Negative		+3
K0154	123	Rarieda	1990	Female	Secondary not completed	5	3	0		Farmer		5 6 7 9 10 13 14	1	1	2		1	Diarrhoea	1	3		1		1	2017	1		1	1	Surface water	Surface water	1	7	3	1	1	1		1		3	Malaga,Kabuong,Lueya	1	Negative	Negative		Trace
K0752	90	Rachuonyo North	1988	Female	Primary not completed	4	2	0		Own business		5 6 9 10 13 14 15	1	1	2		1	bilharzia	1	2		1		0				0		Protected dug well	Rain water collection	0			2	1	4		1		4	magao,ko ouma A,kalala	1	Negative	Negative		Not Done
K0953	134	Rachuonyo North	1984	Female	Primary education	5	2	0		Own business		5 6 7 9 10 13 14	2	1	2		0		0									1	1	Unprotected spring	Unprotected spring	1	21		2	1	4		1		3	Ngata Kibaga Kanjira	1	Negative	Negative
K0101	126	Rarieda	1998	Female	Primary education	3	0	0		Own business		5 9 10 13	3	1	2		1	Typhoid	1	3		1		0				1	2	Surface water	Surface water	1	10	0	1	1	1		1		3	digwa ,Buru village	1	Negative	Positive	+	Trace
K0597	216	Bondo	1987	Female	Primary education	6	4	0		Fishing		9 10 13	2	1	2		1	Typhoid	1	3		1		1	2016	1 2	deworming	0		Surface water	Surface water	1	5	4	1	1	1		1		15	Abimbo, Got Abiero, kagwa	1	Negative	Positive	++	+2
K0659	91	Rachuonyo North	1958	Female	Primary not completed	1	0	0		Farmer		5 9	3	1	2		0		0									1	1	Surface water	Surface water	0			4	1	1		2		2	Alego	1	Negative	Negative
K0153	123	Rarieda	1965	Female	Secondary education		2	0		Farmer		5 6 7 9 10 13 14 15 17	1	1	2		1	Bilharziah	1			1		0				1	1	Surface water	Surface water	1	7		1	1	1		1		3	Malaga,Kabuong,Lueya	1	Negative	Negative		Trace
K1083	80	Rachuonyo North	1995	Female	Primary not completed	4	2	0		Skilled labour		6 9 10 13 14	1	1	2		1	Bilharzia	1	2		1		0				1	1	Hand pump	Hand pump	0			3	1	1		1		3	Kawuor, Kamagowe	1	Negative	Negative		Not Done	Negative	Negative
K0481	88	Bondo	1976	Female	Primary education	9	6	0		Own business		5 6 7 9 10 13 14 17	3	1	2		1	Amoeba	1	2		1		1	2015	1		1	1	Unprotected dug well	Unprotected dug well	1	35	21	3	1	1		1		4	kagwa	1	Negative	Positive	Trace	Trace
K0485	88	Bondo	1998	Female	Primary not completed	5	0	0		Own business		5 6 9 10 13	1	1	2		1	typhoid	1	2		1		0				0		Surface water	Public piped water	1	2	0	3	1	1		1		4	kagwa	1	Positive	Negative
K1126	86	Rachuonyo North	1957	Female	Primary not completed	7	3	0		Own business		6 9 10 13	1	1	2		1	amoeba	0									1	1	Surface water	Surface water	1	4	4	4	1	1		2		2	Kaman kamreny onjiko	0	Negative	Negative		Not Done	Negative	Negative
K0470	88	Bondo	1994	Female	Secondary not completed	4	2	0				5 6 7 9 10 13 14 20	1	1	2		1	Typhoid,Bilharziah	1	2		1		0				0		Unprotected dug well	Public piped water	1	21		3	1	1		1		4	kagwa	1	Negative	Positive	Trace	+1
K0090	126	Rarieda	1964	Female	Secondary education	7	3	0		Own business		5 6 9 10 13 14	1	1	2		1	Cholera Bilhazia Typhoid	1	2		1		1	2016	1 2	deworming	0		Surface water	Surface water	1	3	5	1	1	1		1		3	digwa ,Buru village	1	Positive	Positive	Trace	Trace
K0089	126	Rarieda	1995	Female	Primary not completed	3	1	0		Other	None	5 6 9 10	3	4	2		1	Typhoid	0									0		Surface water	Surface water	1	10	0	1	1	1		1		3	digwa ,Buru village	1	Negative	Positive	+	+1
K1106	86	Rachuonyo North	1968	Female	Secondary education	4	2	0		Farmer		5 6 7 9 13 14	1	3	2		1	bilharzia	0									1	1	Surface water	Surface water	1	5	0	4	1	1		2		2	Kaman kamreny onjiko	0	Negative	Negative		Not Done	Negative	Negative
K0870	85	Rachuonyo North	1950	Female	None	3	1	0		Skilled labour		5 9 10	1	1	2		0		0									0		Surface water	Surface water	1	2	0	3	1	1		3	seasonal river	1	Kagwa,kamser	1	Negative	Negative		Not Done	Negative	Negative
K0063	126	Rarieda	1977	Female	Primary education	5	4	0		Other	Fish monger	5 9 10 13	3	4	2		1	Bilhazia	1	2		1		1	2016	1 2	None	0		Surface water	Surface water	1	3	2	1	1	1		1		3	digwa ,Buru village	1	Negative	Positive	Trace	Trace
K0691	91	Rachuonyo North	1997	Female	Primary not completed	4	0	0		Fishing		5 9	2	1	2		0		0									1	2	Surface water	Surface water	1	2	0	4	1	1		2		2	Alego	1	Positive	Positive	Trace		Negative	Negative
K1114	86	Rachuonyo North	1952	Female	Primary education	2	0	0		Farmer		5 6 9 10 13 14 15 17	3	4	2		1	bilharzia	0									1	2	Surface water	Rain water collection	1	3	0	4	1	1		2		2	Kaman kamreny onjiko	0	Negative	Positive	+++	Not Done	Negative	Negative
K0887	85	Rachuonyo North	1978	Female	Primary education	4	3	0		Own business		5 6 9 10 13 14 18	1	1	2		1	typhoid	0									1	1	Surface water	Surface water	1	2	0	3	1	1		3	seasonal river	1	Kagwa,kamser	1	Negative	Negative		Not Done
K0488	88	Bondo	1984	Female	Primary not completed	7	5	0		Own business		5 6 9 10 13 14	3	4	2		1	typhoid, bilharzia, amoeba	1	2		1		1	2016	1		0		Surface water	Surface water	1	28	5	3	1	1		1		4	kagwa	1	Negative	Positive	Trace	+3
K0467	88	Bondo	1997	Female	Primary not completed	4	2	0		Farmer		5 7 9 10 13 14 17 25	1	1	2		1	Diarrhora	1	1		1		0				1	1	Unprotected dug well	Surface water	1	21		3	1	1		1		4	kagwa	1	Negative	Positive	Trace	+1
K0078	126	Rarieda	1957	Female	None	3	1	0		Farmer		5 9 10	2	1	2		0		0									1	1	Surface water	Surface water	1	5	3	1	1	1		1		3	digwa ,Buru village	1	Negative	Negative		+3
K0877	85	Rachuonyo North	1975	Female	Primary education	6	4	0		Own business		5 6 9 10 13 14	2	2	2		1	typhoid	0									1	1	Surface water	Surface water	1	5	0	3	1	1		3	seasonal river	1	Kagwa,kamser	1	Negative	Negative		Not Done	Negative	Negative
K0192	123	Rarieda	1995	Female	Primary education	4	1	0		Own business		7 9 10 13 14	1	1	2		1	Typhoid	0									1	1	Surface water	Public piped water	1	21		1	1	1		1		3	Malaga,Kabuong,Lueya	1	Positive	Positive	Trace	Invalid
K0085	126	Rarieda	1954	Female	Primary not completed	5	3	0		Own business		4 5 6 9 10	2	1	2		0		1	3		1		0				1	1	Surface water	Surface water	1	8	5	1	1	1		1		3	digwa ,Buru village	1	Negative	Positive	Trace	+3
K1122	86	Rachuonyo North	1974	Female	Post secondary/college	8	5	0		Salaried worker		1 4 5 6 7 8 9 10 11 13 14 15 16 17 19 20	3	3	2		1	dysentery cholera typhoid	0									1	1	Rain water collection	Rain water collection	0			4	1	1		2		2	Kaman kamreny onjiko	0	Negative	Negative		Not Done	Negative	Negative
K0069	126	Rarieda	1947	Female	Primary not completed	2	0	0		Own business		10	2	1	2		0		0									0		Surface water	Surface water	1	4	0	1	1	1		1		3	digwa ,Buru village	1	Negative	Positive	+	+1
K0268	125	Rarieda	1946	Female	Primary education	4	3	0		Own business		5 9 10 14	1	1	2		1	cholera	0									0		Surface water	Hand pump	1	14	3	3	1	1		1		4	Agok	1	Negative	Negative		+3
K1112	86	Rachuonyo North	1990	Female	Primary not completed	6	1	0		Fishing		5 6 10 13 14	1	1	2		1	typhoid amoeba cholera	0									0		Surface water	Surface water	1	3	3	4	1	1		2		2	Kaman kamreny onjiko	0	Negative	Positive	++	Not Done	Negative	Negative
K0077	126	Rarieda	1950	Female	None	1	0	0		Other	None	5 9 10	2	1	2		0		0									0		Surface water	Surface water	0			1	1	1		1		3	digwa ,Buru village	1	Negative	Negative		Negative
K0098	126	Rarieda	1980	Female	Primary not completed	5	2	0		Own business		5 6 9 10 13	2	1	2		1	Typhoid malaria	1	4	Not aware of the infection	1		1	2016	1 2	None	0		Surface water	Surface water	1	10	5	1	1	1		1		3	digwa ,Buru village	1	Negative	Positive	++	+2
K0062	126	Rarieda	1994	Female	Primary education	4	2	0		Own business		5 6 9 10 14	3	4	2		1	Typhoid	0									1	1	Surface water	Surface water	1	4	0	1	1	1		1		3	digwa ,Buru village	1	Negative	Positive	++	+2
K0888	85	Rachuonyo North	1998	Female	Primary education	4	1	0		Skilled labour		5 6 9 10 13 14 15 19 20	1	1	2		1	typhoid	0									1	1	Surface water	Rain water collection	1	3	3	3	1	1		3	seasonal river	1	Kagwa,kamser	1	Negative	Positive	++	Not Done	Positive	Positive
K1099	80	Rachuonyo North	1985	Female	Primary not completed	8	6	0		Farmer		5 9 10 13 14	1	1	2		1	Bilharzia	1	2		1		1	2017	1	Deworming	1	1	Hand pump	Hand pump	1	6	4	3	1	1		1		3	Kawuor, Kamagowe	1	Negative	Positive	+	Not Done	Negative	Negative
K0270	125	Rarieda	1969	Female	Primary education	6	4	0		Fishing		5 6 8 9	3	1	2		1	bilharzia cholera	0									1	1	Protected dug well	Protected dug well	1	3	1	3	1	1		1		4	Agok	1	Negative	Negative		Trace
K1117	86	Rachuonyo North	1974	Female	Post secondary/college	6	4	0		Salaried worker		1 4 5 6 7 10 13 14 15 16 19	3	4	2		1	bilharzia typhoid cholera	0									1	1	Unprotected dug well	Public piped water	0			4	1	1		2		2	Kaman kamreny onjiko	0	Negative	Negative		Not Done	Negative	Negative
K0196	123	Rarieda	1962	Female	Primary education	4	2	0		Farmer		5 6 7 9 10 13 14 17 25	3	3	2		1	Bilharziah	1	2		1		0				1	1	Surface water	Surface water	1	28		1	1	1		1		3	Malaga,Kabuong,Lueya	1	Negative	Negative		+3
K0155	123	Rarieda	1986	Female	Primary education	6	4	0		Farmer		5 6 7 9 10 13 14 15 17 25	1	1	2		1	Cholera	1					0				0		Surface water	Public piped water	1	7	4	1	1	1		1		3	Malaga,Kabuong,Lueya	1	Negative	Negative		Trace
K0082	126	Rarieda	1985	Female	Primary education	6	4	0		Fishing		5 6 9 10 13	1	1	2		1	Typhoid	1	2		1		1	2016	1	None	0		Surface water	Surface water	1	5	3	1	1	1		1		3	digwa ,Buru village	1	Positive	Positive	Trace	Not Done
K0582	216	Bondo	1952	Female	Primary not completed	5	4	0		Own business		5 6 9 10 13	3	3	2		1	Bilhazia	1	3		1		1	2016	1 2	deworming	1	1	Surface water	Surface water	1	10	4	1	1	1		1		15	Abimbo, Got Abiero, kagwa	1	Negative	Positive	+++	+2
K0495	88	Bondo	1963	Female	Primary not completed	3	1	0		Own business		6 9 10 15	1	1	2		0		1	3		1		0				1	1	Surface water	Public piped water	1	7	0	3	1	1		1		4	kagwa	1	Positive	Positive	Trace	+3
K1098	80	Rachuonyo North	1952	Female	Primary not completed	4	2	0		Farmer		5 10	1	1	2		0		0									1	1	Surface water	Surface water	1	5	2	3	1	1		1		3	Kawuor, Kamagowe	1	Negative	Positive	++	Not Done
K0985	134	Rachuonyo North	1994	Female	Secondary education	2	0	0		Own business		5 6 7 9 10 13 14	2	1	2		1	Diarrhoea	1	3		1		0				1	1	Unprotected spring	Unprotected spring	1	49		2	1	4		1		3	Ngata Kibaga Kanjira	1	Negative	Positive	Trace
K0553	216	Bondo	1966	Female	Primary not completed	4	0	0		Own business		9 10	2	1	2		0		0									0		Surface water	Surface water	1	3	0	1	1	1		1		15	Abimbo, Got Abiero, kagwa	1	Negative	Positive	Trace	Trace
K0585	216	Bondo	1985	Female	Secondary education	10	7	0		Fishing		5 6 9 10 13 14	3	3	2		1	Cholera	1	3		1		1	2016	1	none	1	1	Surface water	Surface water	1	8	4	1	1	1		1		15	Abimbo, Got Abiero, kagwa	1	Positive	Positive	+	+1
K0387	105	Rarieda	1958	Female	Primary education	3	0	0		Skilled labour		5 9 10 25	1	1	2		1	cholera bilharzia	1	1		1		0				1	1	Surface water	Public piped water	1	14	0	4	1	1		2		20	ndigwA kabudha kobong	0	Negative	Positive	+	+3
K0492	88	Bondo	1936	Female	Primary not completed	2	1	0		Skilled labour		6 9 10 13 14	3	4	2		1	stomach ache	1	2		1		0				1	1	Surface water	Public piped water	0			3	1	1		1		4	kagwa	1	Positive	Positive	+	+3
K0596	216	Bondo	1972	Female	Primary not completed	3	2	0		Own business		5 6 9 10 13	1	1	2		1	Typhoid Amoeba	1	3		1		1	2016	1 2	deworming	0		Surface water	Surface water	1	13	3	1	1	1		1		15	Abimbo, Got Abiero, kagwa	1	Negative	Positive	Trace	+3
K0863	85	Rachuonyo North	1964	Female	Primary not completed	4	1	0		Farmer		5 6 9 10 13	3	1	2		0		0									1	1	Surface water	Surface water	1	2	2	3	1	1		3	seasonal river	1	Kagwa,kamser	1	Negative	Positive	+++	Not Done	Negative	Negative
K0178	123	Rarieda	1945	Female	Primary not completed	1		0		Skilled labour		5 6 7 9 10	1	1	2		0		0									1	1	Surface water	Surface water	1	4		1	1	1		1		3	Malaga,Kabuong,Lueya	1	Negative	Positive	+	+1
K0799	90	Rachuonyo North	1989	Female	Primary education	6	3	0		Own business		5 6 9 10 13 14	2	2	2		1	typhoid,malaria	1	2		1		0				1	1	Protected dug well	Protected dug well	0			2	1	4		1		4	magao,ko ouma A,kalala	1	Negative	Positive	++	Not Done
K0673	91	Rachuonyo North	1985	Female	Primary not completed	5	3	0		Farmer		5 6 9 13	2	1	2		1	Cholera	1	3		1		1	2018	1 2	worms	1	1	Surface water	Surface water	1	2	1	4	1	1		2		2	Alego	1	Negative	Negative
K0778	90	Rachuonyo North	1983	Female	Primary education	6	3	0		Farmer		5 6 9 10 13 14	1	1	2		1	malaria,cholera,bilharzia	1	2		1		1	1	1 2	none	0		Surface water	Surface water	1	14	1	2	1	4		1		4	magao,ko ouma A,kalala	1	Negative	Positive	++	Not Done	Negative	Negative
K0175	123	Rarieda	1982	Female	Primary education	7	4	0		Farmer		5 6 7 9 10 13 15 25	3	3	2		1	Cholera	0									1	1	Surface water	Public piped water	1	7		1	1	1		1		3	Malaga,Kabuong,Lueya	1	Negative	Positive	Trace	Trace
K0500	88	Bondo	1978	Female	Primary not completed	7	4	0		Own business		5 6 7 9 10 14 17	3	3	2		1	Diarrhoea	1	2		1		0				0		Unprotected dug well	Unprotected dug well	1	21	21	3	1	1		1		4	kagwa	1	Positive	Positive	Trace	Trace
K1060	80	Rachuonyo North	1984	Female	Primary education	7	4	0		Farmer		5 9 10 13 14	1	1	2		1	Bilharzia	1	2		1		0				1	1	Unprotected spring	Unprotected spring	1	7	4	3	1	1		1		3	Kawuor, Kamagowe	1	Negative	Positive	+	Not Done
K0368	105	Rarieda	1973	Female	None	3	0	0		Farmer		6 8 9 10 14 25	3	1	2		1	cholera	0									1	1	Public piped water	Public piped water	0			4	1	1		2		20	ndigwA kabudha kobong	0	Positive	Negative		Trace
K0954	134	Rachuonyo North	1988	Female	Secondary education	3	1	0		Farmer		5 6 7 9 10 13 14	1	1	2		0		0									1	1	Unprotected spring	Unprotected spring	1	21	3	2	1	4		1		3	Ngata Kibaga Kanjira	1	Negative	Positive	Trace
K0275	125	Rarieda	1989	Female	Primary not completed	7	4	0		Skilled labour		5 6 9 10 13 14 19	1	1	2		0		0									1	1	Surface water	Public piped water	0			3	1	1		1		4	Agok	1	Negative	Positive	++	+1
K0763	90	Rachuonyo North	1948	Female	Post secondary/college	4	2	0		Farmer		1 4 5 6 9 10 13 14 15	2	2	2		1	bilharzia,diarrhoea,malaria	1	2		1		0				1	1	Surface water	Rain water collection	1	21	0	2	1	4		1		4	magao,ko ouma A,kalala	1	Negative	Positive	++	Not Done
K0952	134	Rachuonyo North	1981	Female	Secondary education	5	3	0		Farmer		4 5 6 7 9 10 13 14 15	2	1	2		1	Amoeba Typhoid	1	2		1		0				1	1	Unprotected spring	Unprotected spring	1	28		2	1	4		1		3	Ngata Kibaga Kanjira	1	Negative	Positive	+
K0678	91	Rachuonyo North	1950	Female	Secondary education	3	0	0		Farmer		4 5 6 9 13 15	3	4	2		1	Cholera	1	3		1		0				1	2	Surface water	Surface water	1	2	0	4	1	1		2		2	Alego	1	Negative	Positive	Trace
K1062	80	Rachuonyo North	1977	Female	Primary not completed	4	3	0		Farmer		9 13 14 17	1	1	2		1	B ilharzia,Cholera, Typhoid	0									1	1	Unprotected spring	Unprotected spring	1	7	4	3	1	1		1		3	Kawuor, Kamagowe	1	Negative	Positive	+++	Not Done	Negative	Negative
K0790	90	Rachuonyo North	1948	Female	Primary not completed	1	0	0		Farmer		5 6 9 10	1	1	2		1	diarrhoea,bilharzia	1			1		0				1	1	Protected dug well	Protected dug well	0			2	1	4		1		4	magao,ko ouma A,kalala	1	Positive	Positive	Trace	Not Done	Negative	Negative
K0782	90	Rachuonyo North	1978	Female	Primary not completed	8	5	0		Own business		5 6 9 10 13 15	1	1	2		1	bilharzia	1	2		1		0				1	1	Rain water collection	Rain water collection	1	14	1	2	1	4		1		4	magao,ko ouma A,kalala	1	Negative	Positive	++
K1054	80	Rachuonyo North	1999	Female	Primary education	6	2	0		Farmer			1	1	2		1	B ilharzia, Typhoid, Cholera	1	2		1		0				1	1	Unprotected spring	Surface water	0			3	1	1		1		3	Kawuor, Kamagowe	1	Negative	Positive	+	Not Done
K0880	85	Rachuonyo North	1993	Female	Primary not completed	6	4	0		Skilled labour		5 6 9 10 13 14 15 19	2	2	2		0		0									1	1	Surface water	Surface water	1	4	4	3	1	1		3	seasonal river	1	Kagwa,kamser	1	Negative	Positive	++	Not Done	Negative	Negative
K0560	216	Bondo	1977	Female	None	4	1	0		Own business		9 10 13 14	2	2	2		1	Diarrhoea	1	2		1		1	2016	1 2	deworming	0		Surface water	Surface water	1	10	0	1	1	1		1		15	Abimbo, Got Abiero, kagwa	1	Positive	Positive	+	+2
K0875	85	Rachuonyo North	1962	Female	Primary not completed	1	0	0		Farmer		5 6 9 10 13 19	1	1	2		1	bilharzia, typhoid	1	2		1		0				0		Hand pump	Hand pump	1	3	0	3	1	1		3	seasonal river	1	Kagwa,kamser	1	Negative	Positive	+++	Not Done	Negative	Negative
K0797	90	Rachuonyo North	1988	Female	Primary education	10	8	0		Own business		1 2 5 6 7 9 10 13 14 15	3	4	2		0		1			1		0				1	1	Unprotected spring	Rain water collection	1	7	1	2	1	4		1		4	magao,ko ouma A,kalala	1	Negative	Positive	++	Not Done
K1078	80	Rachuonyo North	1985	Female	Primary not completed	3	1	0		Farmer		5 10 13 14	1	1	2		1	Bilharzia	1	2		1		0				1	1	Hand pump	Hand pump	1	7	2	3	1	1		1		3	Kawuor, Kamagowe	1	Negative	Negative		Not Done	Negative	Negative
K0400	105	Rarieda	1978	Female	Primary education	8	6	0		Own business		5 6 9 10 13 14 20 25	3	1	2		1	typhoid amoeba	0									1	1	Surface water	Public piped water	1	14	1	4	1	1		2		20	ndigwA kabudha kobong	0	Negative	Positive	+	+3
K0564	216	Bondo	1991	Female	Primary not completed	6	4	0		Fishing		5 6 9 10 13 14	2	1	1		1	Cholera	1	3		1		1	2016	1 2	deworming	0		Surface water	Surface water	1	10	5	1	1	1		1		15	Abimbo, Got Abiero, kagwa	1	Negative	Positive	+++	+3
K0999	134	Rachuonyo North	1995	Female	Primary education	4	2	0		Own business		4 5 6 7 9 10 13 14	1	1	2		1	Diarrhoea	1			1		0				1	1	Unprotected spring	Protected spring	1	21	7	2	1	4		1		3	Ngata Kibaga Kanjira	1	Negative	Negative
K0753	90	Rachuonyo North	1993	Female	Post secondary/college	6	2	0		Fishing		5 6 8 9 10 13 14 15	2	4	2		1	typhoid,dysentery,bilharzia,amoeba,cholera.	1	2		1		1	1	1	deworming	0		In home piped water	Protected dug well	1	21	7	2	1	4		1		4	magao,ko ouma A,kalala	1	Negative	Positive	+	Not Done
K0165	123	Rarieda	1962	Female	None	2				Farmer		5 7 9 10	1	1	2		1	Malaria	1			1		0				1	1	Surface water	Public piped water	1	9		1	1	1		1		3	Malaga,Kabuong,Lueya	1	Negative	Negative		+3
K0362	105	Rarieda	1977	Female	Secondary not completed	5	3	0		Own business		6 9 10 14 25	1	1	2		1	bilharzia	0									1	1	Public piped water	Public piped water	0			4	1	1		2		20	ndigwA kabudha kobong	0	Negative	Negative		Negative
K0277	125	Rarieda	1987	Female	Primary education	7	4	1	1	Fishing		5 6 9 13	3	1	2		0		0									1	1	Surface water	Protected spring	1	6	2	3	1	1		1		4	Agok	1	Negative	Negative		Trace
K0197	123	Rarieda	1963	Female	Primary education	5	2	0		Farmer		5 6 9 10 13 14 15 17 25	1	1	2		1	bilharzia	1	4	drunkards getting it by taking alcohol	1		0				1	1	Surface water	Surface water	1	45		1	1	1		1		3	Malaga,Kabuong,Lueya	1	Negative	Negative		+3
K0468	88	Bondo	1956	Female	Primary not completed	5	1	0		Farmer		5 7 9 10 13 14 17	3	3	2		1	Diarrhoea	0									1	1	Unprotected dug well	Unprotected dug well	0			3	1	1		1		4	kagwa	1	Negative	Positive	Trace	+1
K1123	86	Rachuonyo North	1984	Female	Primary not completed	4	3	0		Skilled labour		9 10 13 14 17	1	1	2		1	typhoid	0									0		Surface water	Surface water	1	5	2	4	1	1		2		2	Kaman kamreny onjiko	0	Negative	Positive	+++	Not Done	Negative	Negative
K0967	134	Rachuonyo North	1989	Female	Secondary not completed	3	2	0		Farmer		4 5 6 7 9 10 13 14	1	1	2		1	Cholera	1	1		1		0				1	1	Unprotected spring	Unprotected spring	1	21		2	1	4		1		3	Ngata Kibaga Kanjira	1	Negative	Positive	Trace
K0966	134	Rachuonyo North	1963	Female	Primary not completed	1		0		Farmer		5 6 7 9 10 13 14 15	1	1	2		0		0									1	1	Unprotected spring	Unprotected spring	1	21		2	1	4		1		3	Ngata Kibaga Kanjira	1	Negative	Positive	++
K0889	85	Rachuonyo North	1972	Female	Primary education	8	2	0		Farmer		5 6 9 10 13 14 15 19	1	1	2		1	amoeba, typhoid	1	1		1		0				1	1	Rain water collection	Rain water collection	0			3	1	1		3	seasonal river	1	Kagwa,kamser	1	Negative	Positive	++	Not Done
K0379	105	Rarieda	1976	Female	None	6	4	0		Fishing		5 6 9 10 13	1	1	2		1	bilharzia	0									0		Public piped water	Public piped water	1	9	0	4	1	1		2		20	ndigwA kabudha kobong	0	Negative	Positive	Trace	+1
K0573	216	Bondo	1972	Female	Primary education	3	1	0		Own business		6 9 10	2	1	2		1	Bilhazia Cholera	1	2		1		1	2016	1 2	deworming	0		Surface water	Surface water	1	10	5	1	1	1		1		15	Abimbo, Got Abiero, kagwa	1	Negative	Positive	Trace	+1
K1065	80	Rachuonyo North	1958	Female	Primary not completed	7	2	0		Farmer		5 6 9 10 13 14 20	3	2	2		1	Bilharzia	1	2		1		1	2017	1	Deworning	1	1	Unprotected spring	Unprotected spring	1	7	5	3	1	1		1		3	Kawuor, Kamagowe	1	Negative	Positive	+	Not Done	Negative	Negative
K0558	216	Bondo	1998	Female	Primary education	4	1	0		Fishing		5 6 9 10 13 14	1	1	2		0		0									0		Surface water	Surface water	1	8	5	1	1	1		1		15	Abimbo, Got Abiero, kagwa	1	Negative	Positive	++	+2
K0581	216	Bondo	1992	Female	Primary education	6	3	0		Fishing		5 9 10 13 14	1	1	1		0		1	3		1		1	2016	1 2	none	1	2	Surface water	Surface water	1	8	5	1	1	1		1		15	Abimbo, Got Abiero, kagwa	1	Negative	Positive	++	+2
K0681	91	Rachuonyo North	1969	Female	Primary not completed	5	3	0		Fishing		5 9 13	2	1	2		1	Diarrhoea	1	2		1		1	2018	1 2	worms	0		Surface water	Surface water	1	3	2	4	1	1		2		2	Alego	1	Negative	Positive	Trace		Negative	Negative
K0683	91	Rachuonyo North	1958	Female	Primary not completed	2	1	0		Farmer		5 6 9	3	1	2		1	Amoeba	0									1	1	Surface water	Surface water	1	2	1	4	1	1		2		2	Alego	1	Negative	Negative			Negative	Negative
K1141	86	Rachuonyo North	1969	Female	Primary not completed	2	0	0		Farmer		4 5 9 13 14	1	1	2		0		0									1	2	Surface water	Hand pump	1	7	0	4	1	1		2		2	Kaman kamreny onjiko	0	Negative	Positive	+	Not Done	Negative	Negative
K0767	90	Rachuonyo North	1976	Female	None	2	1	0		Own business		5 6 9 10 13	1	1	2		1	cholera,diarrhoea	0									1	1	Surface water	Rain water collection	1	7	0	2	1	4		1		4	magao,ko ouma A,kalala	1	Negative	Positive	+++	Not Done	Negative	Negative
K0901	85	Rachuonyo North	1973	Female	Primary education	4	3	0		Own business		5 6 9 10 13 14 15 19	1	1	2		1	typhoid	1	2		1		0				0		Surface water	Surface water	1	2	2	3	1	1		3	seasonal river	1	Kagwa,kamser	1	Negative	Positive	+++	Not Done
K0784	90	Rachuonyo North	1969	Female	Primary not completed	4	2	0		Own business		4 5 6 9 10 13 15	1	1	2		1	swollen stomach	1			1		0				1	1	Protected dug well	Rain water collection	1	14	0	2	1	4		1		4	magao,ko ouma A,kalala	1	Negative	Positive	+++	Not Done	Negative	Negative
K0356	105	Rarieda	1940	Female	Primary education	6	2	0		Farmer		6 8 9 25	1	1	2		0		0									1	1	Public piped water	Public piped water	0			4	1	1		2		20	ndigwA kabudha kobong	0	Positive	Positive	+	+3
K1080	80	Rachuonyo North	1958	Female	Primary not completed	3	1	0		Farmer		5 10 14	1	1	2		0		0									1	1	Hand pump	Hand pump	1	4	0	3	1	1		1		3	Kawuor, Kamagowe	1	Negative	Positive	Trace	Not Done	Positive	Positive
K0764	90	Rachuonyo North	1967	Female	Primary education	15	5	1	1	Own business		5 6 9 10 14 15	2	2	2		1	typhoid	1	2		1		1	1	1	none	1	1	Surface water	Surface water	1	21	2	2	1	4		1		4	magao,ko ouma A,kalala	1	Negative	Positive	+++	Not Done	Negative	Negative
K0370	105	Rarieda	1944	Female	Primary not completed	2	0	0		Farmer		5 9 14 25	3	4	2		0		0									1	1	Public piped water	Public piped water	0			4	1	1		2		20	ndigwA kabudha kobong	0	Positive	Negative		Trace
K0570	216	Bondo	1985	Female	Secondary not completed	5	2	0		Fishing		5 6 9 10 13 14	1	1	2		1	Cholera	1	2		1		1	2016	1 2	deworming	1	2	Surface water	Surface water	1	15	2	1	1	1		1		15	Abimbo, Got Abiero, kagwa	1	Negative	Positive	Trace	Trace
K0383	105	Rarieda	1964	Female	Secondary not completed	4	1	1	1	Farmer		4 5 6 9 10 13 14 17 19 25	3	4	2		1	bilharzia cholera	0									1	1	Public piped water	Public piped water	1	7	0	4	1	1		2		20	ndigwA kabudha kobong	0	Negative	Negative		Trace
K0489	88	Bondo	2000	Female	Primary education	4	0	0		Own business		5 6 9 10 13 14 15	1	1	2		0		1	2		1		0				0		Unprotected dug well	Public piped water	1	21	0	3	1	1		1		4	kagwa	1	Positive	Negative		Negative
K0378	105	Rarieda	1959	Female	Primary not completed	10	6	0		Own business		5 6 9 10 25	3	4	2		1	cholera	0									1	1	Public piped water	Public piped water	0			4	1	1		2		20	ndigwA kabudha kobong	0	Negative	Negative		Invalid
K0054	126	Rarieda	1958	Female	Primary not completed	4	0	0		Fishing		4 9 10 14 15 17	3	4	2		1	Cholera Typhoid	0									1	2	Surface water	Surface water	1	10	5	1	1	1		1		3	digwa ,Buru village	1	Negative	Positive	Trace	Trace
K0862	85	Rachuonyo North	1963	Female	Primary not completed	6	2	0		Fishing		5 6 9 10 13 14	1	1	2		0		0									0		Surface water	Surface water	1	4	0	3	1	1		3	seasonal river	1	Kagwa,kamser	1	Negative	Positive	+++	Not Done	Negative	Negative
K0472	88	Bondo	1998	Female	Secondary not completed	4	1	0				5 6 7 9 10 14 15	1	1	2		1	Bilharziah	1	2		1		0				0		Unprotected dug well	Unprotected dug well	1	21	7	3	1	1		1		4	kagwa	1	Negative	Positive	++	+3
K0789	90	Rachuonyo North	1977	Female	Secondary education	12	9	0		Own business		5 6 9 10 13 14	3	1	2		1	pneumonia	1	2		1		0				1	1	Protected dug well	Protected dug well	0			2	1	4		1		4	magao,ko ouma A,kalala	1	Negative	Negative		Not Done	Negative	Negative
K0878	85	Rachuonyo North	1977	Female	Primary not completed	7	4	0		Skilled labour		5 6 9 10 13 14 15 17 19	2	2	2		1	bilharzia	1	1		1		0				1	1	Surface water	Surface water	1	4	4	3	1	1		3	seasonal river	1	Kagwa,kamser	1	Negative	Positive	+	Not Done	Negative	Negative
K0259	125	Rarieda	1953	Female	Primary not completed	7	3	0		Farmer		4 5 6 9 13 14	3	1	2		0		0									1	1	In home piped water	In home piped water	1	1	0	3	1	1		1		4	Agok	1	Negative	Negative		Trace
K0453	88	Bondo	1975	Female	Secondary education	6	3	0		Farmer		5 7 9 10 13 14 15 17	1	1	2		1	Amoeba,Typhoid	1	1		1		0				0		Unprotected dug well	Unprotected dug well	1	0		3	1	1		1		4	kagwa	1	Negative	Negative		Trace
K0053	126	Rarieda	1972	Female	Primary not completed	6	3	0		Own business		5 6 9 10	2	1	2		1	Typhoid	1	3		1		1	2016	2	none	1	2	Surface water	Surface water	1	8	3	1	1	1		1		3	digwa ,Buru village	1	Positive	Positive	+	+3
K0376	105	Rarieda	1980	Female	Primary not completed	5	3	0		Own business		5 6 13 25	1	1	2		1	bilharzia cholera	0									1	1	Public piped water	Public piped water	1	7	0	4	1	1		2		20	ndigwA kabudha kobong	0	Negative	Positive	+	Invalid
K0499	88	Bondo	1965	Female	Primary not completed	3	1	0		Farmer		4 5 6 7 9 10 13 14	3	3	2		1	Malaria	1			1		0				1	1	Unprotected dug well	Unprotected dug well	1	21		3	1	1		1		4	kagwa	1	Negative	Negative		+3
K0955	134	Rachuonyo North	1980	Female	Primary not completed	7	5	0		Farmer		5 6 7 9 10 13 14	1	1	2		0		0									1	1	Unprotected spring	Unprotected spring	1	35		2	1	1		1		1	Kanjira	0	Negative	Positive	+
K0854	85	Rachuonyo North	1975	Female	Secondary education	9	6	1	1	Other	chv	5 6 9 10 13 14 15 19 25	2	2	2		1	bilharzia, cholera, typhoid	0									1	1	Public piped water	Rain water collection	0			3	1	1		3	seasonal river	1	Kagwa,kamser	1	Negative	Positive	++	Not Done
K0261	125	Rarieda	1980	Female	None	1	0	0		Other	well wishers	6 9 14	1	1	2		0		0									1	1	Surface water	Hand pump	0			3	1	1		1		4	Agok	1	Negative	Negative		Negative
K0458	88	Bondo	1989	Female	Primary education	5	2	0		Own business		5 6 7 9 10 13 14	3	1	2		1	Amoeba	1	2		1		0				1	1	Unprotected dug well	Unprotected dug well	1	21		3	1	1		1		4	kagwa	1	Negative	Positive	+	+1
K0455	88	Bondo	1970	Female	Primary education	7	4	0		Skilled labour		5 6 7 9 10 13 15 17 19	1	1	2		1	Amoeba,Bilharziah	1			1		1	2016	1		0		Unprotected dug well	Unprotected dug well	1	25		3	1	1		1		4	kagwa	1	Negative	Positive	+	+1
K0555	216	Bondo	1964	Female	Primary not completed	4	2	0		Other	taken care off by the children	5 6 9 10	2	3	2		0		0									0		Surface water	Surface water	1	8	3	1	1	1		1		15	Abimbo, Got Abiero, kagwa	1	Negative	Positive	Trace	+1
K1138	86	Rachuonyo North	1978	Female	Primary education	10	3	1	2	Farmer		5 6 9 10 13	1	1	2		0		0									1	1	Surface water	Hand pump	1	2	1	4	1	1		2		2	Kaman kamreny onjiko	0	Positive	Negative		Not Done	Positive	Positive
K0452	88	Bondo	1985	Female	Primary education	6	4	0		Own business		5 7 9 10 13 14	1	1	2		1	Typhoid	1	3		1		0				1	1	Unprotected dug well	Unprotected spring	1	21	14	3	1	1		1		4	kagwa	1	Positive	Positive	++	+2
K0401	105	Rarieda	1950	Female	Secondary not completed	3	0	0		Salaried worker		5 6 9 10 13 14 17 25	3	4	2		1	typhoid cholera	0									1	1	Public piped water	Public piped water	0			4	1	1		2		20	ndigwA kabudha kobong	0	Negative	Negative		Trace
K0399	105	Rarieda	1962	Female	Primary not completed	2	0	0		Own business		5 6 9 10 13 17 25	3	4	2		1	amoeba typhoid bilharzia	1	1		1		0				1	1	Public piped water	Public piped water	1	7	0	4	1	1		2		20	ndigwA kabudha kobong	0	Negative	Negative		Trace
K0298	125	Rarieda	1953	Female	None	2	0	0		Farmer		6 9 10 14	1	1	2		0		0									0		Surface water	Surface water	1	6	0	3	1	1		1		4	Agok	1	Negative	Positive	++	+3
K0694	91	Rachuonyo North	1993	Female	Primary education	0	0	0		Own business		5 6 9 13	3	1	2		1	Cholera	1	4	Not aware	1		0				1	2	Surface water	Surface water	1	3	0	4	1	1		2		2	Alego	1	Positive	Negative			Negative	Negative
K0390	105	Rarieda	1950	Female	Post secondary/college	3	0	0		Own business		6 9 10 14 25	3	4	2		1	cholera	0									1	1	Public piped water	Public piped water	0			4	1	1		2		20	ndigwA kabudha kobong	0	Negative	Positive	++	+3
K0301	125	Rarieda	1937	Female	Primary not completed	4	1	0		Farmer		9 14 15 25	3	1	2		0		0									1	1	Surface water	Surface water	1	6	2	3	1	1		1		4	Agok	1	Negative	Negative		+3
K0853	85	Rachuonyo North	1972	Female	Primary not completed	6	3	1	2	Farmer		5 6 7 9 10 13	1	1	2		1	amoeba,cholera	0									1	1	Surface water	Surface water	0			3	1	1		3	seasonal river	1	Kagwa,kamser	1	Negative	Negative		Not Done	Negative	Negative
K0355	105	Rarieda	1982	Female	Primary education	4	2	0		Farmer		5 6 9 10	1	1	2		1	bilharzia	0									1	1	Public piped water	Public piped water	0			4	1	1		2		20	ndigwA kabudha kobong	0	Positive	Positive	+	+2
K0385	105	Rarieda	1977	Female	Secondary not completed	6	4	0		Own business		5 9 10 25	1	1	2		0		0									1	1	Public piped water	Public piped water	1	1	0	4	1	1		2		20	ndigwA kabudha kobong	0	Negative	Negative		+3
K0776	90	Rachuonyo North	1955	Female	None	4	2	0		Skilled labour		5 6 9 13	1	1	2		0		0									1	1	Public piped water	Public piped water	0			2	1	4		1		4	magao,ko ouma A,kalala	1	Negative	Positive	+	Not Done
K0494	88	Bondo	1989	Female	Primary not completed	7	3	0		Own business		5 6 9 10 13 14 15 17	1	1	3		1	typhoid, bilharzia,cholera	1	2		1		0				1	1	Surface water	Public piped water	1	28	2	3	1	1		1		4	kagwa	1	Positive	Positive	++	+3
K0861	85	Rachuonyo North	1979	Female	Primary not completed	7	3	0		Own business		5 6 9 10 13 14 19	1	1	2		0		1	1		1		0				1	1	Surface water	Surface water	1	5	5	3	1	1		3	seasonal river	1	Kagwa,kamser	1	Negative	Positive	+++	Not Done	Negative	Negative
K0475	88	Bondo	1983	Female	Primary not completed	4	2	0		Farmer		5 6 7 9 10 13 14 15	3	1	2		1	Cholera	1	2		1		1	2016	1		1	1	Unprotected dug well	Unprotected dug well	1	14		3	1	1		1		4	kagwa	1	Positive	Negative		+3
K0377	105	Rarieda	1985	Female	Secondary not completed	5	3	0		Skilled labour		6 9 10 13 25	1	1	2		1	diarrhoea	0									0		Public piped water	Public piped water	1	8	0	4	1	1		2		20	ndigwA kabudha kobong	0	Negative	Negative		Trace
K0793	90	Rachuonyo North	1986	Female	Primary not completed	11	7	0		Own business		5 6 9 10 13	1	1	2		1	bilharzia	1	2		1		0				0		Protected dug well	Protected dug well	1	1	0	2	1	4		1		4	magao,ko ouma A,kalala	1	Negative	Negative		Not Done
K0373	105	Rarieda	1965	Female	Primary not completed	8	5	0		Farmer		5 6 9 10 13 25	1	1	2		1	typhoid cholera	0									1	1	Public piped water	Public piped water	1	24	3	4	1	1		2		20	ndigwA kabudha kobong	0	Negative	Positive	Trace	+3
K0372	105	Rarieda	1991	Female	Secondary education	4	1	0		Own business		5 6 9 10 14 23	3	1	2		1	bilharzia	0									1	1	In home piped water	In home piped water	0			4	1	1		2		20	ndigwA kabudha kobong	0	Negative	Negative		Trace
K0498	88	Bondo	1989	Female	Secondary not completed	5	3	0		Farmer		5 6 7 9 10 13 14	1	1	2		1	Bilharziah	1	2		1		0				1	1	Unprotected dug well	Public piped water	1	24		3	1	1		1		4	kagwa	1	Negative	Negative		Trace
K0072	126	Rarieda	1996	Female	Primary not completed	4	1	1	1	Farmer		10	1	1	2		1	Bilhazia	1	3		1		0				0		Surface water	Surface water	1	10	5	1	1	1		1		3	digwa ,Buru village	1	Negative	Positive	+	+1
K0299	125	Rarieda	1987	Female	Secondary not completed	5	3	0		Own business		5 6 9 10 13 14 23	3	4	2		1	bilharzia typhoid	1	3		1		0				1	1	Surface water	Surface water	1	8	3	3	1	1		1		4	Agok	1	Negative	Negative		Trace
K0559	216	Bondo	1975	Female	Secondary not completed	5	2	1	1	Farmer		4 5 6 9 10 13 14 15 20	1	1	2		1	Typhoid	1	2		1		1	2016	1	None	0		Surface water	Surface water	1	5	5	1	1	1		1		15	Abimbo, Got Abiero, kagwa	1	Negative	Negative		Trace
K0080	126	Rarieda	1985	Female	Primary education	7	5	0		Fishing		5 6 9 10	1	1	2		0		1	3		1		1	2016	1	None	0		Surface water	Surface water	1	5	3	1	1	1		1		3	digwa ,Buru village	1	Positive	Positive	++	+3
K0900	85	Rachuonyo North	1972	Female	Primary education	2	0	0		Farmer		5 6 9 10 13 14 15	2	2	2		1	typhoid	0									1	1	Surface water	Surface water	1	3	0	1	1	1		2		2	kagwa,kadipo	1	Negative	Positive	+++	Not Done	Negative	Negative
K0353	105	Rarieda	1973	Female	Primary not completed	6	2	0		Farmer		5 6 9 13 14	3	1	2		1	typhoid	0									1	1	Public piped water	Public piped water	0			4	1	1		2		20	ndigwA kabudha kobong	0	Negative	Negative		+3
K0092	126	Rarieda	1991	Female	Secondary not completed	5	2	0		Own business		5 6 9 10 13 14	2	1	1		1	Typhoid Bilhazia	1	3		1		0				1	1	Surface water	Surface water	1	10	3	1	1	1		1		3	digwa ,Buru village	1	Negative	Positive	Trace	Invalid
K0482	88	Bondo	1967	Female	Secondary not completed	3	1	0		Own business		5 7 9 10 13 14 15	3	3	2		1	Cholera,Bilharziah	1	2		1		0				1	1	Unprotected dug well	Unprotected dug well	1	35	35	3	1	1		1		4	kagwa	1	Negative	Positive	Trace	Trace
K0359	105	Rarieda	1974	Female	Primary not completed	2	1	0		Own business		5 6 9 10 14 25	1	1	2		1	typhoid cholera	0									0		Public piped water	Public piped water	0			4	1	1		2		20	ndigwA kabudha kobong	0	Negative	Negative		Trace
K1107	86	Rachuonyo North	1995	Female	Primary education	2	0	0		Farmer		1 5 6 7 9 10 13 14 15 19 20	3	4	2		1	cholera	0									1	1	Hand pump	Rain water collection	0			4	1	1		2		2	Kaman kamreny onjiko	0	Negative	Negative		Not Done	Negative	Negative
K0677	91	Rachuonyo North	1971	Female	Primary not completed	5	3	1	1	Own business		5 6 9 13 14	1	1	2		0		0									1	2	Surface water	Surface water	1	3	2	4	1	1		2		2	Alego	1	Negative	Negative
K1068	80	Rachuonyo North	1949	Female	Primary not completed	4	2	0		Farmer		10 13 14	1	1	2		0		0									1	1	Hand pump	Hand pump	0			2	1	1		1		4	Kamagumba, Kamagowe, Kawuor	1	Negative	Negative		Not Done	Positive	Positive
K0276	125	Rarieda	1954	Female	Secondary not completed	2	0	0		Farmer		5 6 9 13	3	4	2		1	bilharzia	0									1	1	Surface water	Hand pump	0			3	1	1		1		4	Agok	1	Negative	Negative		Trace
K0266	125	Rarieda	1988	Female	Secondary not completed	5	3	0		Farmer		9 10 14 15	1	1	2		1	bilharzia	0									1	1	Surface water	Surface water	1	8	1	3	1	1		1		4	Agok	1	Negative	Positive	Trace	+3
K0297	125	Rarieda	1997	Female	Secondary not completed	6	2	0		Own business		4 5 6 9 10	1	1	2		1	bilharzia	0									0		Surface water	Surface water	1	6	0	3	1	1		1		4	Agok	1	Negative	Positive	+	+2
K0859	85	Rachuonyo North	1993	Female	Primary education	8	6	0		Fishing		5 6 9 10 13 14 15	2	1	2		1	typhoid	0									1	1	Surface water	Surface water	1	2	0	3	1	1		3	seasonal river	1	Kagwa,kamser	1	Negative	Positive	++	Not Done	Negative	Negative
K0601	216	Bondo	1960	Female	Primary not completed	2	0	0		Own business		9 10	3	3	2		1	Diarrhoea	1	3		1		0				1	1	Surface water	Surface water	1	15	0	1	1	1		1		15	Abimbo, Got Abiero, kagwa	1	Negative	Positive	+	+3
K0656	91	Rachuonyo North	1976	Female	Secondary education	4	2			Skilled labour		5 6 9 13	3	3	2		1	Bilhazia	1	2		1		1	2018	1 2	worms	1	1	Surface water	Surface water	1	3	2	4	1	1		2		2	Alego	1	Negative	Negative
K0292	125	Rarieda	1976	Female	Primary education	6	3	0		Skilled labour		6 9 10 19	3	1	2		1	bilhArzia	0									1	1	Surface water	Hand pump	1	9	2	3	1	1		1		4	Agok	1	Negative	Positive	Trace	Trace
K0461	88	Bondo	1953	Female	None	3	1	0		Farmer		5 6 7 9 10 13 14	1	1	2		1	Amoeba	0									1	1	Unprotected dug well	Unprotected dug well	1	7		3	1	1		1		4	kagwa	1	Negative	Positive	Trace	Trace
K0354	105	Rarieda	1960	Female	Primary not completed	3	0	0		Farmer		5 9 10	1	1	2		0		0									1	1	In home piped water	In home piped water	1	7	0	4	1	1		2		20	ndigwA kabudha kobong	0	Negative	Positive	+	+1
K0997	134	Rachuonyo North	1956	Female	None	4	2	0		Own business		5 6 7 9 10 13 15	1	1	2		1	Diarrhoea	0									1	1	Unprotected spring	Unprotected spring	1	35		2	1	4		1		3	Ngata Kibaga Kanjira	1	Negative	Positive	+		Negative	Negative
K1063	80	Rachuonyo North	1984	Female	Primary education	7	5	0		Skilled labour		6 9 10 13 14 17 19	1	1	2		1	Bilharzia	1	2		1		1	2017	1 2	Deworming	1	1	Hand pump	Hand pump	1	7	5	3	1	1		1		3	Kawuor, Kamagowe	1	Negative	Negative		Not Done	Negative	Negative
K1085	80	Rachuonyo North	1963	Female	Primary not completed	6	3	0		Farmer		5 10 13 14	1	1	2		1	bilharzia	1	2		1		0				1	1	Hand pump	Hand pump	1	7	2	3	1	1		1		3	Kawuor, Kamagowe	1	Negative	Positive	++	Not Done	Negative	Negative
K0360	105	Rarieda	1995	Female	Secondary education	4	0	0		Salaried worker		4 5 6 9 10 13 14 25	1	1	2		1	bilharzia cholera	1	3		1		0				1	1	In home piped water	In home piped water	0			4	1	1		2		20	ndigwA kabudha kobong	0	Negative	Negative		Trace
K0562	216	Bondo	1996	Female	Secondary education	4	0	0		Salaried worker		6 9 10 13 14	3	3	2		1	Typhoid	1	2		1		0				1	2	Surface water	Surface water	1	8	0	1	1	1		1		15	Abimbo, Got Abiero, kagwa	1	Negative	Positive	+	+1
K0295	125	Rarieda	1953	Female	None	2	0			Farmer		5 6 9 14 19	1	1	2		1	bilharzia	0									1	1	Surface water	Surface water	1	10	0	3	1	1		1		4	Agok	1	Negative	Negative		Negative
K0899	85	Rachuonyo North	1975	Female	Primary not completed	2	1	0		Own business		5 6 9 10 13 14	2	2	2		1	typhoid	0									1	1	Surface water	Surface water	1	2	2	3	1	1		3	seasonal river	1	Kagwa,kamser	1	Negative	Positive	++	Not Done	Positive	Positive
K0181	123	Rarieda	1958	Female	None	5	3	0		Farmer		5 7 9 10 13 25	1	1	2		0		0									1	1	Surface water	Public piped water	1	7		1	1	1		1		3	Malaga,Kabuong,Lueya	1	Negative	Negative		Trace
K0769	90	Rachuonyo North	1986	Female	Primary not completed	6	4	0		Farmer		5 6 9 10 15	1	1	2		1	amoeba,cholera,typhoid	0									0		Unprotected dug well	Surface water	1	14	0	2	1	4		1		4	magao,ko ouma A,kalala	1	Negative	Negative		Not Done	Negative	Negative
K0794	90	Rachuonyo North	1953	Female	None	7	6	0		Farmer		5 6 9 10 17	1	1	2		0		1	2		1		0				0		Unprotected spring	Unprotected spring	0			2	1	4		1		4	magao,ko ouma A,kalala	1	Negative	Positive	Trace	Not Done	Negative	Negative
K0898	85	Rachuonyo North	1961	Female	Primary not completed	4	3	0		Farmer		5 6 9 10 13 14 15	2	2	2		0		0									1	1	Surface water	Surface water	1	3	0	3	1	1		3	seasonal river	1	Kagwa,kamser	1	Negative	Positive	Trace	Not Done	Negative	Negative
K0973	134	Rachuonyo North	1963	Female	None	1		0		Farmer		5 6 7 9 10 14	1	1	2		0		0									1	1	Unprotected spring	Unprotected spring	1	7		2	1	4		1		3	Ngata Kibaga Kanjira	1	Negative	Negative			Positive	Positive
K0184	123	Rarieda	1978	Female	Primary education	8	5	0		Farmer		5 6 7 9 10 13 14	1	1	2		0		0									1	1	Surface water	Surface water	1	21		1	1	1		1		3	Malaga,Kabuong,Lueya	1	Negative	Positive	+	Invalid
K0892	85	Rachuonyo North	1979	Female	Primary education	7	3	1	2	Own business		5 6 9 10 14	1	1	2		1	malaria, bilharzia,cholera	1	2		1		0				1	1	Surface water	Surface water	1	2	0	3	1	1		3	seasonal river	1	Kagwa,kamser	1	Negative	Positive	+++	Not Done	Negative	Negative
K1133	86	Rachuonyo North	1985	Female	Secondary not completed	3	1	0		Own business		1 4 5 6 9 10 13 14 15 17 19	2	2	2		1	bilharzia	0									1	1	Surface water	Rain water collection	1	3	2	4	1	1		2		2	Kaman kamreny onjiko	0	Negative	Positive	+	Not Done	Negative	Negative
K0856	85	Rachuonyo North	1959	Female	None	9	3	0		Farmer		5 6 9 10 13	1	1	2		1	typhoid, bilharzia	0									1	1	Surface water	Surface water	0			3	1	1		3	seasonal river	1	Kagwa,kamser	1	Negative	Positive	+++	Not Done	Negative	Negative
K0172	123	Rarieda	1998	Female	Primary education	3		0				5 6 7 9 10 14 15 19	1	1	2		1	Cholera	1			1		0				1	1	Surface water	Surface water	1	21		1	1	1		1		3	Malaga,Kabuong,Lueya	1	Negative	Negative		Negative
K0758	90	Rachuonyo North	1991	Female	Primary not completed	5	2	1	1	Fishing		5 6 9 10 13 14	2	4	2		1	bilharzia	1	4	staying around water source	1		0				1	1	Surface water	Rain water collection	1	7	2	2	1	4		1		4	magao,ko ouma A,kalala	1	Negative	Positive	Trace	Not Done
K1055	80	Rachuonyo North	1980	Female	Primary not completed	4	2	0		Skilled labour		10 13 14	1	1	2		1	cholera, bilharzia	1	2		1		0				1	1	Surface water	Hand pump	1	7	7	3	1	1		1		3	Kawuor, Kamagowe	1	Negative	Positive	++	Not Done
K0296	125	Rarieda	1981	Female	Secondary not completed	3	1	0		Own business		5 6 9 14	1	1	2		1	bilharzia	0									1	1	Surface water	Surface water	1	8	2	3	1	1		1		4	Agok	1	Positive	Positive	Trace	+3
K0501	88	Bondo	1980	Female	Primary not completed	7	5	0		Own business		5 6 7 9 10 13 14 15 17 19	3	3	2		1	Amoeba,Typhoid	1	2		1		0				1	1	Unprotected dug well	Surface water	1	7		3	1	1		1		4	kagwa	1	Negative	Positive	++	+3
K0658	91	Rachuonyo North	1957	Female	Primary not completed	3	2	0		Other	Fish monger	5 6 9 13 14 15 19	3	3	2		1	Bilhazia	1	4	Not aware	1		1	2018	1 2	worms	1	1	Surface water	Surface water	1	3	0	4	1	1		2		2	Alego	1	Negative	Positive	Trace
K0264	125	Rarieda	1947	Female	None	4	2	0		Own business		5 9 14	1	1	2		1	bilharzia	0									1	1	Surface water	Surface water	1	17	3	3	1	1		1		4	Agok	1	Negative	Negative		Trace
K0096	12	Rarieda	1950	Female	Primary education	5	4	0		Farmer		5 6 9 10 13 14	1	1	2		1	Typhoid	1	2		1		1	2016	1 2	Deworming	1	1	Surface water	Surface water	1	5	3	1	1	1		1		3	digwa ,Buru village	1	Negative	Positive	+	+3
K0083	126	Rarieda	1992	Female	Secondary not completed	4	2	0		Fishing		5 6 9 10	1	1	2		1	Typhoid	1	2		1		0				1	2	Surface water	Surface water	1	10	5	1	1	1		1		3	digwa ,Buru village	1	Negative	Positive	Trace	Trace
K0792	90	Rachuonyo North	1972	Female	Primary education	5	3	0		Own business		5 6 9 10 13 14	1	1	2		1	bilharzia	1	3		1		0				0		Protected dug well	Protected dug well	0			2	1	4		1		4	magao,ko ouma A,kalala	1	Negative	Negative		Not Done	Positive	Positive
K0282	125	Rarieda	1978	Female	Primary education	8	5	1	1	Farmer		5 6 9 14 19 25	3	1	2		1	bilhArzia	0									1	1	Surface water	Surface water	1	10	3	3	1	1		1		4	Agok	1	Negative	Positive	Trace	Trace
K0991	134	Rachuonyo North	1980	Female	Secondary education	3	2	0		Own business		5 6 7 9 10 13 14 16	1	1	2		0		0									1	1	Unprotected spring	Unprotected spring	1	49		2	1	4		1		3	Ngata Kibaga Kanjira	1	Negative	Negative
K0079	126	Rarieda	1997	Female	Secondary not completed	3	0	0		Fishing		5 6 9 10 13 14	2	1	2		1	Bilhazia	1	2		1		0				1	2	Surface water	Surface water	1	8	0	1	1	1		1		3	digwa ,Buru village	1	Negative	Positive	+	+1
K0081	126	Rarieda	1969	Female	Secondary education	3	2	0		Skilled labour		4 5 6 9 10 13 14 15 19	3	4	2		1	Typhoid Bilhazia Cholera	1	2		1		1	2016	1	deworming	1	1	Surface water	Surface water	1	5	3	1	1	1		1		3	digwa ,Buru village	1	Negative	Negative		Trace
K0059	126	Rarieda	1949	Female	Primary education	6	2	0		Farmer		5 6 9 10 13 14	3	1	2		0		0									1	1	Surface water	Surface water	0			1	1	1		1		3	digwa ,Buru village	1	Negative	Positive	+	Invalid
K0465	88	Bondo	1940	Female	Primary not completed	3	1	0		Farmer		4 5 6 7 9 10 13 14 15	3	1	2		1	Diarrhoea	1	2		1		0				1	1	Unprotected dug well	Unprotected dug well	0			3	1	1		1		4	kagwa	1	Negative	Negative		Not Done
K0556	216	Bondo	1983	Female	Primary education	5	2	0		Own business		5 6 9 10 13	2	3	2		0		0									1	1	Surface water	Surface water	1	5	3	1	1	1		1		15	Abimbo, Got Abiero, kagwa	1	Negative	Positive	+++	+3
K0576	216	Bondo	1992	Female	Secondary education	4	2	0		Own business		5 6 9 10	1	1	2		1	bilhazia cholera	1	3		1		1	2016	1 2	deworming	0		Surface water	Surface water	1	10	5	1	1	1		1		15	Abimbo, Got Abiero, kagwa	1	Negative	Positive	+	+1
K0364	105	Rarieda	1983	Female	Primary education	6	2	0		Own business		6 9 10 25	1	1	2		1	bilharzia	0									1	1	Public piped water	Public piped water	0			4	1	1		2		20	ndigwA kabudha kobong	0	Positive	Positive	Trace	+1
K0760	90	Rachuonyo North	1976	Female	Secondary education	3	2	0		Own business		5 6 9 10 13 14	3	4	2		1	bilharzia	1	2		1		0				1	1	Protected dug well	Protected dug well	1	7	0	2	1	4		1		4	magao,ko ouma A,kalala	1	Negative	Positive	+++	Not Done
K0957	134	Rachuonyo North	1953	Female	None	3	2	0		Farmer		5 6 7 9 10 13 15	3	1	2		0		1	4	Don't know	1		0				1	1	Unprotected spring	Unprotected spring	1	21	0	2	1	4		1		3	Ngata Kibaga Kanjira	1	Negative	Positive	+++
K0672	91	Rachuonyo North	1967	Female	Primary not completed	8	4	0		Farmer		5 6 9 13 14	3	3	2		1	Cholera	1	4	Not aware	1		1	2018	1 2	worms	0		Surface water	Surface water	0			4	1	1		2		2	Alego	1	Negative	Positive	Trace
K0496	88	Bondo	1991	Female	Primary not completed	4	2	0		Own business		5 6 9 10 13 14 15 19 20	1	1	2		1	typhoid, amoeba	1	2		1		0				0		Surface water	Public piped water	1	14	1	3	1	1		1		4	kagwa	1	Negative	Positive	+	Trace
K0684	91	Rachuonyo North	1979	Female	Primary education	4	2	0		Farmer		5 6 9 13	3	1	2		1	Typhoid	1	2		1		1	2018	1	None	0		Surface water	Surface water	1	4	2	4	1	1		2		2	Alego	1	Negative	Negative			Negative	Negative
K0700	91	Rachuonyo North	1978	Female	Primary education	4	2	0		Fishing		5 6 9	2	1	2		1	Cholera	1	3		1		1	2018	1 2	worms	0		Surface water	Surface water	1	3	1	4	1	1		2		2	Alego	1	Negative	Positive	Trace		Negative	Negative
K0682	91	Rachuonyo North	1995	Female	Primary education	5	2	0		Own business		4 6 9 13 14 20	2	1	2		1	Bilhazia	1	3		1		1	2018	1 2	worms	1	2	Surface water	Surface water	1	3	2	4	1	1		2		2	Alego	1	Positive	Positive	+
K0771	90	Rachuonyo North	1986	Female	Primary education	4	2	0		Own business		5 6 9 10 13	1	1	2		0		1			1		0				1	1	Unprotected dug well	Rain water collection	1	4	0	2	1	4		1		4	magao,ko ouma A,kalala	1	Negative	Positive	+	Not Done
K0191	123	Rarieda	1994	Female	Secondary not completed	4	1	0		Farmer		5 6 7 8 9 10 13 14 19	1	1	2		1	Bilharziah,Cholera	1	1		1		0				1	1	Surface water	Public piped water	1	21		1	1	1		1		3	Malaga,Kabuong,Lueya	1	Negative	Negative		+3
K0086	126	Rarieda	1989	Female	Primary education	4	1	0		Own business		5 6 9 10 13 14	1	1	2		1	Typhoid amoeba	1	2		1		0				1	1	Surface water	Surface water	1	10	0	1	1	1		1		3	digwa ,Buru village	1	Negative	Negative		Negative
K0578	216	Bondo	1955	Female	Primary education	5	3	1	0	Own business		6 9 10 13	2	1	2		0		1	3		1		1	2016	1 2	deworming	0		Surface water	Surface water	1	20	8	1	1	1		1		15	Abimbo, Got Abiero, kagwa	1	Negative	Positive	Trace	Trace
K0868	85	Rachuonyo North	1959	Female	None	4	2	0		Skilled labour		5 6 9 10	1	1	2		0		0									1	1	Hand pump	Hand pump	0			3	1	1		3	seasonal river	1	Kagwa,kamser	1	Negative	Negative		Not Done	Negative	Negative
K0152	123	Rarieda	1962	Female	Primary not completed	4	1	0		Own business		7 9 10 13 14	1	1	2		1	Amoeba	1	3		1		1	4	1		1	1	Surface water	Rain water collection	1	7		1	1	1		1		3	Malaga,Kabuong,Lueya	1	Negative	Positive	Trace	Invalid
K0060	126	Rarieda	1985	Female	Primary not completed	6	4	0		Own business		5 9 10 13 14	2	1	2		0		1	3		1		1	2016	1 2	None	1	1	Surface water	Surface water	1	10	4	1	1	1		1		3	digwa ,Buru village	1	Negative	Positive	Trace	+1
K0661	91	Rachuonyo North	1989	Female	Primary not completed	5	1	0		Own business		5 6 9	1	1	2		0		1	3		1		0				0		Surface water	Surface water	1	2	1	4	1	1		2		2	Alego	1	Negative	Negative
K0076	126	Rarieda	1990	Female	Primary education	5	2	0		Fishing		5 6 9 10 13	1	1	2		1	Cholera Typhoid	1	2		1		0				1	1	Surface water	Surface water	1	10	0	1	1	1		1		3	digwa ,Buru village	1	Negative	Positive	+	+1
K0395	105	Rarieda	1988	Female	Post secondary/college	5	1	0		Skilled labour		5 6 9 10 13 14 19 25	1	1	2		1	typhoid cholera bilharzia	1	1		1		0				1	1	In home piped water	In home piped water	0			4	1	1		2		20	ndigwA kabudha kobong	0	Negative	Positive	+	+3
K0768	90	Rachuonyo North	1955	Female	None	6	3	0		Farmer		5 6 9 10 13 14	1	1	2		1	pneumonia	1			1		0				0		Unprotected dug well	Rain water collection	1	1	0	2	1	4		1		4	magao,ko ouma A,kalala	1	Negative	Positive	+	Not Done	Negative	Negative
K0563	216	Bondo	1998	Female	Primary education	4	0	1	1	Fishing		5 6 9 10 13 14	2	1	1		1	Cholera	1	3		1		0				0		Surface water	Surface water	1	10	0	1	1	1		1		15	Abimbo, Got Abiero, kagwa	1	Negative	Positive	++	+2
K0394	105	Rarieda	1958	Female	Secondary not completed	3	0	0		Farmer		4 5 6 7 9 10 13 14 19 25	3	4	2		1	typhoid cholera	0									1	1	In home piped water	In home piped water	0			4	1	1		2		20	ndigwA kabudha kobong	0	Negative	Positive	Trace	+3
K0586	216	Bondo	1985	Female	Primary education	5	1	0		Fishing		5 6 9 10 13	1	1	2		1	Diarrhoea	0									0		Surface water	Surface water	1	10	5	1	1	1		1		15	Abimbo, Got Abiero, kagwa	1	Negative	Positive	+++	+3
K0369	105	Rarieda	1976	Female	Primary education	5	2	0		Own business		5 6 9 14 17 25	1	1	2		1	bilharzia	1	2		1		0				1	1	Public piped water	Public piped water	0			4	1	1		2		20	ndigwA kabudha kobong	0	Negative	Negative		+3
K0095	126	Rarieda	1978	Female	Primary education	5	2	0		Own business		5 6 9 10 13 14	2	1	2		1	Bilhazia	1	2		1		1	2016	1 2	Deworming	1	1	Surface water	Surface water				1	1	1		1		3	digwa ,Buru village	1	Negative	Positive	Trace	Trace
K0971	134	Rachuonyo North	1970	Female	Primary education	8	4	0		Own business		5 6 7 9 10 13	1	1	2		1	Typhoid,Malaria	1	1		1		0				1	1	Unprotected spring	Unprotected spring	1	28		2	1	4		1		3	Ngata Kibaga Kanjira	1	Negative	Positive	+
K1116	86	Rachuonyo North	1973	Female	Secondary education	4	0	0		Salaried worker		1 4 5 6 8 9 10 13 14 15 17 19 23	3	4	2		1	bilharzia	0									1	1	Hand pump	Public piped water	0			4	1	1		2		2	Kaman kamreny onjiko	0	Negative	Negative		Not Done	Negative	Negative
K0171	123	Rarieda	1963	Female	Secondary education	4	2	0		Farmer		1 5 6 7 9 10 13 14 17 19 20 25	3	1	2		1	Bilharziah	1			1		0				1	1	Surface water	Public piped water	1	21	7	1	1	1		1		3	Malaga,Kabuong,Lueya	1	Negative	Positive	Trace	+1
K0565	216	Bondo	1998	Female	Secondary education	3	0	0		Own business		9 10	1	1	2		1	Cholera Typhoid	1	2		1		0				0		Surface water	Surface water	1	8	0	1	1	1		1		15	Abimbo, Got Abiero, kagwa	1	Negative	Negative		Trace
K0798	90	Rachuonyo North	1982	Female	Primary not completed	3	2	0		Own business		5 6 9 10 13	1	1	2		1	bilharzia,typhoid	1	2		1		0				1	1	Protected dug well	Protected dug well	0			2	1	4		1		4	magao,ko ouma A,kalala	1	Negative	Positive	+++	Not Done
K0552	216	Bondo	1996	Female	Primary education	4	1	0		Own business		5 6 9 10	2	1	1		1	Bilhazia	1	3		1		0				0		Surface water	Surface water	1	8	0	1	1	1		1		15	Abimbo, Got Abiero, kagwa	1	Negative	Positive	Trace	Invalid
K1113	86	Rachuonyo North	1960	Female	None	1	0	0		Own business		5 6 9 10	1	1	2		0		0									1	2	Surface water	Surface water	1	4	0	4	1	1		2		2	Kaman kamreny onjiko	0	Negative	Positive	++	Not Done	Negative	Negative
K1124	86	Rachuonyo North	1977	Female	Secondary education	4	2	0		Skilled labour		5 6 9 10 13 14 15 17 20	3	4	2		1	typhoid bilharzia amoeba	1			1		0				1	1	Surface water	Rain water collection	1	3	1	4	1	1		2		2	Kaman kamreny onjiko	0	Negative	Positive	Trace	Not Done	Negative	Negative
K0284	125	Rarieda	1997	Female	Primary not completed	4	1	0		Salaried worker		4 5 6 9 10 13 14 17	3	1	2		1	bilharzia	1	1		1		0				1	1	Surface water	Surface water	1	5	0	3	1	1		1		4	Agok	1	Negative	Negative		Trace
K0365	105	Rarieda	1932	Female	None	2	0	0		Farmer		9 10 14 25	1	1	2		0		0									1	1	Public piped water	Public piped water	0			4	1	1		2		20	ndigwA kabudha kobong	0	Negative	Negative		Negative
K0697	91	Rachuonyo North	1981	Female	Primary not completed	11	7	0		Skilled labour		5 6 9 13	2	1	2		1	Cholera	1	3		1		1	2018	1 2	worms	0		Surface water	Surface water	1	4	2	4	1	1		2		2	Alego	1	Positive	Positive	++		Positive	Positive
K0491	88	Bondo	1964	Female	Secondary not completed	3	1	0		Own business		5 6 9 10 13 14	1	1	2		1	bilharzia	1	2		1		0				0		Unprotected dug well	Unprotected dug well	0			3	1	1		1		4	kagwa	1	Negative	Positive	Trace	Invalid
K0084	126	Rarieda	1968	Female	Primary education	4	2	0		Own business		5 6 9 10 13 15	1	1	2		0		0									0		Surface water	Surface water	1	8	3	1	1	1		1		3	digwa ,Buru village	1	Positive	Negative		Trace
K0566	216	Bondo	1997	Female	Primary not completed	4	1	0		Other	minning	5 6 9 10 13 14	2	1	2		1	Cholera	1	2		1		0				0		Surface water	Surface water	1	10	2	1	1	1		1		15	Abimbo, Got Abiero, kagwa	1	Negative	Positive	++	+2
K0358	105	Rarieda	1947	Female	Primary not completed	4	2	0		Own business		6 9 10 13 14 25	3	4	2		1	typhoid	0									1	1	In home piped water	In home piped water	0			4	1	1		2		20	ndigwA kabudha kobong	0	Negative	Positive	Trace	Invalid
K0474	88	Bondo	1973	Female	Primary education	4	1	0		Own business		5 6 7 9 10 13 14 15 17	3	1	2		0		1	2		1		0				1	1	Unprotected dug well	Public piped water	1	21		3	1	1		1		4	kagwa	1	Negative	Negative		Trace
K0258	125	Rarieda	1980	Female	None	5	2	0		Farmer		6 14	3	1	2		0		0									1	1	Surface water	Protected spring	0			3	1	1		1		4	Agok	1	Negative	Positive	Trace	Trace
K0770	90	Rachuonyo North	1986	Female	Primary education	3	2	0		Farmer		5 6 9 10 13 14 15	2	2	2		1	bilharzia,cholera,dysentery	1	2		1		0				0		Unprotected dug well	Rain water collection	1	7	0	2	1	4		1		4	magao,ko ouma A,kalala	1	Negative	Positive	+	Not Done	Negative	Negative
K0462	88	Bondo	1973	Female	Primary education	6	2	1	1	Skilled labour		5 6 9 10 13 14 15	3	4	2		1	cholera, diarrhoea	1	2		1		0				1	1	Surface water	Public piped water	0			3	1	1		1		4	kagwa	1	Positive	Negative		Trace
K0478	88	Bondo	1970	Female	Primary not completed	3	1	0		Skilled labour		5 6 7 9 10 13	3	3	2		1	Amoeba	1			1		0				0		Protected dug well	Public piped water	1	14		3	1	1		1		4	kagwa	1	Negative	Negative		+3
K0777	90	Rachuonyo North	1968	Female	Secondary not completed	3	2	0		Skilled labour		5 6 9 10 13 14	2	2	2		1	bilharzia	1	2		1		0				1	1	Surface water	Surface water	1	7	0	2	1	4		1		4	magao,ko ouma A,kalala	1	Negative	Positive	+++	Not Done
K0761	90	Rachuonyo North	1961	Female	Secondary not completed	4	1	0		Farmer		5 6 9 10 13 14 15	2	4	2		1	diarrhoea,bilharzia	1	2		1		1	1	1	none	1	1	Surface water	Surface water	1	28	0	2	1	4		1		4	magao,ko ouma A,kalala	1	Negative	Negative		Not Done
K0595	216	Bondo	1951	Female	None	3	1	0		Farmer		6 9 10 14	3	3	2		0		0									1	1	Surface water	Surface water	1	5	3	1	1	1		1		15	Abimbo, Got Abiero, kagwa	1	Negative	Positive	Trace	+3
K1129	86	Rachuonyo North	1993	Female	Secondary not completed	4	2	0		Fishing		4 5 6 9 10 13 14	1	1	2		1	bilharzia	0									1	1	Surface water	Surface water	1	4	2	4	1	1		2		2	Kaman kamreny onjiko	0	Negative	Positive	+++	Not Done	Negative	Negative
K0675	91	Rachuonyo North	1983	Female	Primary not completed	6	4	0		Farmer		5 6 9 13 17 25	2	1	2		1	Bilhazia cholera typhoi	1	3		1		1	2018	1 2	worms	0		Surface water	Surface water	1	2	1	4	0							1	Negative	Negative
K1148	86	Rachuonyo North	1962	Female	Primary not completed	5	1	0		Fishing		5 6 9 10 13 14	3	4	2		1	bilharzia	0									1	1	Surface water	Surface water	1	3	0	4	1	1		2		2	Kaman kamreny onjiko	0	Negative	Positive	+++	Not Done	Negative	Negative
K0787	90	Rachuonyo North	1998	Female	Secondary not completed	12	5	0		Own business		5 6 9 10 13 14	1	1	2		1	pneumonia,diarrhoea	1	2		1		1	1	1	none	1	1	Unprotected spring	Unprotected spring	0			2	1	4		1		4	magao,ko ouma A,kalala	1	Negative	Positive	++	Not Done	Negative	Negative
K0587	216	Bondo	1955	Female	Primary not completed	3	1	0		Farmer		5 6 9 10 13 14	2	3	2		0		0									1	1	Surface water	Surface water	1	10	5	1	1	1		1		15	Abimbo, Got Abiero, kagwa	1	Negative	Positive	Trace	Trace
K0100	126	Rarieda	1993	Female	Primary education	4	1	0		Own business		5 9 10 13	3	1	2		1	Typhoid Cholera	1	4	not aware of the infection	1		0				1	2	Surface water	Surface water	1	8	5	1	1	1		1		3	digwa ,Buru village	1	Positive	Positive	+	+2
K0970	134	Rachuonyo North	1951	Female	None	3	2	0		Farmer		5 6 7 9 10 13	1	1	2		1	Bilharziah	0									1	1	Unprotected spring	Unprotected spring	1	21	5	2	1	4		1		3	Ngata Kibaga Kanjira	1	Negative	Negative
K0668	91	Rachuonyo North	1998	Female	Primary not completed	3	0	0		Fishing		5 9	2	1	2		1	Typhoid	1	4	using dirty water	1		0				1	1	Surface water	Surface water	1	2	0	4	1	1		2		2	Alego	1	Negative	Positive	Trace
K0756	90	Rachuonyo North	1989	Female	Primary not completed	7	4	0		Skilled labour		1 5 6 8 9 10 13 14 19 20	3	4	2		1	typhoid,diarrhoea	1			1		0				1	1	Surface water	Rain water collection	1	7	0	2	1	4		1		4	magao,ko ouma A,kalala	1	Negative	Positive	Trace	Not Done
K0567	216	Bondo	1998	Female	Primary education	3	0	0		Own business		5 9 10 13	1	1	2		1	Typhoid Bilhazia	1	3		1		0				0		Surface water	Surface water	1	8	0	1	1	1		1		15	Abimbo, Got Abiero, kagwa	1	Negative	Positive	+	+1
K0698	91	Rachuonyo North	1968	Female	Primary not completed	5	3	0		Farmer		5 6 13 14 15 19	3	3	2		0		1	3		1		1	2018	1 2	worms	1	1	Surface water	Surface water	1	3	2	4	1	1		2		2	Alego	1	Positive	Negative			Negative	Negative
K0397	105	Rarieda	1952	Female	None	1	0	0		Own business		5 9 10 25	1	1	2		1	typhoid	0									1	1	Surface water	Public piped water	1	7	0	4	1	1		2		20	ndigwA kabudha kobong	0	Negative	Positive	Trace	+3
K0757	90	Rachuonyo North	1965	Female	Primary not completed	5	3	0		Own business		5 6 9 10 13 14	1	1	2		1	amoeba,malaria,bilharzia	1	2		1		1	8			1	1	Unprotected dug well	Rain water collection	1		0	2	1	4		1		4	magao,ko ouma A,kalala	1	Negative	Positive	++	Not Done
K0273	125	Rarieda	1954	Female	Primary not completed	6	2	0		Farmer		4 5 6 9	3	1	2		1	bilharzia	0									1	1	Surface water	Surface water	1	3	3	3	1	1		1		4	Agok	1	Negative	Negative		Trace
K0087	126	Rarieda	1998	Female	Secondary not completed	4	1	0		Own business		5 6 9 10 13 14	3	4	2		1	Typhoid Bilhazia	1	3		1		0				1	2	Surface water	Rain water collection	1	10	5	1	1	1		1		3	digwa ,Buru village	1	Negative	Positive	++	+2
K0657	91	Rachuonyo North	1968	Female	Primary not completed	1	0	0		Own business		6 9 13 14	1	1	2		1	Amoeba	1	3		1		0				1	1	Surface water	Surface water	1	2	0	4	1	1		2		2	Alego	1	Negative	Positive	Trace
K0765	90	Rachuonyo North	1962	Female	Primary not completed	4	3	0		Skilled labour		5 6 9 10 13 14	2	2	2		1	bilharzia	1	2		1		0				1	1	Protected dug well	Rain water collection	1	7	2	2	1	4		1		4	magao,ko ouma A,kalala	1	Negative	Positive	++	Not Done	Negative	Negative
K0577	216	Bondo	1996	Female	Primary education		1	0		Fishing		6 9 10 13 14	3	1	1		1	Cholera Bilhazia	1	3		1		0				0		Surface water	Surface water	1	10	0	1	1	1		1		15	Abimbo, Got Abiero, kagwa	1	Negative	Positive	+	+1
K0860	85	Rachuonyo North	1993	Female	Secondary education	7	3	0		Fishing		5 6 9 10 13 25	2	1	2		1	cholera	0									1	1	Surface water	Surface water	1	3	3	3	1	1		3	seasonal river	1	Kagwa,kamser	1	Negative	Positive	+	Not Done
K0993	134	Rachuonyo North	1968	Female	Primary not completed	3	2	0		Farmer		5 6 7 9 10 13 14 15	3	1	2		1	Typhoid	0									1	1	Unprotected spring	Unprotected spring	1	21	7	2	1	4		1		3	Ngata Kibaga Kanjira	1	Negative	Positive	Trace		Negative	Negative
K0479	88	Bondo	1975	Female	Primary not completed	7	3	0		Own business		5 6 7 9 10 13 14	3	1	2		1	Diarrhoea,Bilharziah	1	2		1		0				0		Unprotected dug well	Public piped water	1	28		3	1	1		1		4	kagwa	1	Negative	Negative		+3
K1127	86	Rachuonyo North	1993	Female	Secondary not completed	4	1	0		Fishing		5 7 8 9 10 13 14	1	1	2		1	cholera	0									1	1	Surface water	Surface water	1	7	0	4	1	1		2		2	Kaman kamreny onjiko	0	Negative	Positive	++	Not Done	Negative	Negative
K1079	80	Rachuonyo North	1943	Female	Primary not completed	7	6	0		Farmer		5 10 13 14	1	1	2		1	Bilharzia	1	2		1		1	2017	1	Albendazole	1	1	Hand pump	Hand pump	1	3	0	3	1	1		1		3	Kawuor, Kamagowe	1	Negative	Positive	++	Not Done	Negative	Negative
K0263	125	Rarieda	1955	Female	Primary education	7	4	0		Own business		5 6 13 14	3	1	2		1	bilharzia	0									1	1	Surface water	Protected spring	1	3	1	3	1	1		1		4	Agok	1	Negative	Negative		Trace
K1089	80	Rachuonyo North	1958	Female	Primary not completed	10	6	0		Farmer		5 9 10 13 14	1	1	2		1	Bilharzia	1	2		1		0				1	1	Hand pump	Hand pump	0			1	1	1		2		5	Kawuor, Kamagumba, Kamagowe	1	Negative	Positive	+++	Not Done	Negative	Negative
K0288	125	Rarieda	1997	Female	Secondary education	4	1	0		Own business		6 9 10 13 22 25	1	1	2		1	bilharzia	1	2		1		0				1	1	Surface water	Surface water	1	6	0	3	1	1		1		4	Agok	1	Positive	Negative		Trace
K0167	123	Rarieda	1987	Female	Primary not completed	7	4	1	1	Own business		5 6 7 9 10 13 14	1	4	2		1	Typhoid	1	3		1		0				1	1	Surface water	Surface water	1	28		1	1	1		1		3	Malaga,Kabuong,Lueya	1	Negative	Negative		Trace
K0389	105	Rarieda	1983	Female	Secondary not completed	4	2	0		Own business		6 9 10 13 14 25	3	1	2		1	cholera bilharzia	0									1	1	Public piped water	Public piped water	0			4	1	1		2		20	ndigwA kabudha kobong	0	Negative	Positive	+	+3
K0493	88	Bondo	1966	Female	Primary not completed	6	0	0		Own business		5 9 10 13 14	1	1	2		1	Amoeba,Typhoid	0									0		Unprotected dug well	Surface water	1	7		3	1	1		1		4	kagwa	1	Negative	Positive	Trace	Trace
K0366	105	Rarieda	1980	Female	Primary education	5	2	0		Farmer		5 6 9 10	1	1	2		0		0									1	1	Public piped water	Public piped water	0			4	1	1		2		20	ndigwA kabudha kobong	0	Negative	Positive	Trace	+3
K1096	80	Rachuonyo North	1993	Female	Primary not completed	4	2	0		Own business		5 9 10 13 14	1	1	2		1	Cholera, Bilharzia	1	2		1		0				1	1	Hand pump	Hand pump	1	4	0	3	1	1		1		3	Kawuor, Kamagowe	1	Negative	Positive	++	Not Done
K0073	126	Rarieda	1970	Female	None	4	0	1	1	Fishing		5 6 9 10 14	2	1	2		0		0									1	2	Surface water	Surface water	1	5	3	1	1	1		1		3	digwa ,Buru village	1	Negative	Positive	Trace	Trace
K1095	80	Rachuonyo North	1986	Female	Primary not completed	5	2	0		Skilled labour		5 9 10 13 14	1	1	2		0		0									1	1	Surface water	Surface water	1	7	3	3	1	1		1		3	Kawuor, Kamagowe	1	Negative	Positive	++	Not Done
K0780	90	Rachuonyo North	1988	Female	Post secondary/college	5	3	0		Salaried worker		1 5 9 10 13 14 15	2	3	2		1	bilharzia,cholera	1	3		1		1	1	1	none	1	1	Protected dug well	Protected dug well	1	21	1	2	1	4		1		4	magao,ko ouma A,kalala	1	Negative	Negative		Not Done	Negative	Negative
K1134	86	Rachuonyo North	1995	Female	Primary not completed	4	1	0		Skilled labour		5 6 8 9 10 13 14	1	1	2		0		0									0		Surface water	Public piped water	1	6	0	2	1	1		3	during rainy season	2	kanjenje	0	Negative	Positive	+++	Not Done	Negative	Negative
K0483	88	Bondo	1961	Female	Primary not completed	8	5	0		Own business		5 7 9 10 13 14 15 17 19	3	3	2		1	Amoeba,Typhoid	1	2		1		0				1	1	Unprotected dug well	Surface water	1	7		3	1	1		1		4	kagwa	1	Negative	Positive	Trace	Trace
K0783	90	Rachuonyo North	1966	Female	Secondary education	8	4	0		Skilled labour		5 6 9 10 13 14	1	1	2		1	bilharzia,diarrhoea	1	2		1		0				0		Rain water collection	Rain water collection	1	6	0	2	1	4		1		4	magao,ko ouma A,kalala	1	Negative	Positive	++	Not Done
K0974	134	Rachuonyo North	1973	Female	Primary not completed	10	7	0		Farmer		5 6 7 9 10 13 14	1	1	2		1	Malaria	1	2		1		0				1	1	Unprotected spring	Unprotected spring	1	7	4	2	1	4		1		3	Ngata Kibaga Kanjira	1	Negative	Positive	Trace
K1104	86	Rachuonyo North	1976	Female	Secondary education	6	3	0		Fishing		1 4 5 6 9 10 13 14 19	3	4	2		1	typhoid bilharzia amoeba cholera	0									1	1	Surface water	Surface water	1	7	2	4	1	1		2		2	Kaman kamreny onjiko	0	Negative	Positive	+++	Not Done	Negative	Negative
K0285	125	Rarieda	1953	Female	None	3	0	0		Farmer		6 9 13 14 17	3	1	2		0		0									0		Surface water	Surface water	1	5	0	3	1	1		1		4	Agok	1	Negative	Negative		Trace
K0982	134	Rachuonyo North	1986	Female	Secondary not completed	6	4	0		Farmer		5 6 7 9 10 13 15 17	2	1	2		1	Typhoid,Cholera	1			1		0				1	1	Unprotected spring	Rain water collection	1	21		2	1	4		1		3	Ngata Kibaga Kanjira	1	Negative	Negative
K0281	125	Rarieda	1989	Female	Secondary not completed	5	3	0		Own business		4 5 6 8 9 10	3	1	2		1	typhoid	0									1	1	Surface water	Surface water	1	7	3	3	1	1		1		4	Agok	1	Positive	Negative		Trace
K0290	125	Rarieda	1997	Female	Primary education	5	2	0		Skilled labour		6 9 10 17 23 25	3	1	2		1	bilharzia	0									1	1	Surface water	Surface water	1	8	1	3	1	1		1		4	Agok	1	Negative	Positive	+	Trace
K1137	86	Rachuonyo North	1975	Female	Primary education	4	3	0		Farmer		5 6 9 10 13 14	2	2	2		1	cholera typhoid bilharzia	0									0		Surface water	Hand pump	1	4	1	4	1	1		2		2	Kaman kamreny onjiko	0	Negative	Positive	+++	Not Done	Positive	Positive
K1110	86	Rachuonyo North	1989	Female	Post secondary/college	3	1	0		Own business		5 6 9 10 13 14 15	3	4	2		1	bilharzia	1	1		1		0				1	1	Surface water	Rain water collection	1	3	0	4	1	1		2		2	Kaman kamreny onjiko	0	Negative	Negative		Not Done	Negative	Negative
K0972	134	Rachuonyo North	1973	Female	Primary not completed	6	4	0		Farmer		5 6 7 9 10 13 14 17	1	1	2		1	Bilharziah	1	2		1		0				1	1	Unprotected spring	Unprotected spring	1	14		2	1	4		1		3	Ngata Kibaga Kanjira	1	Negative	Negative			Negative	Negative
K0670	91	Rachuonyo North	1976	Female	Primary not completed	6	4	0		Farmer		9 13	1	1	2		1	Bilhazia	1	2		1		1	2018	1 2	worms	0		Surface water	Surface water	1	4	3	4	1	1		2		2	Alego	1	Negative	Negative
K0669	91	Rachuonyo North	1973	Female	Primary not completed	10	4	0		Farmer		5 9 15	2	1	2		1	Diarrhoea	1	3		1		1	2018	1 2	worms	1	1	Surface water	Surface water	1	2	2	4	1	1		2		2	Alego	1	Negative	Negative
K0881	85	Rachuonyo North	1999	Female	Secondary education	3	1	0		Other	student	5 6 9 10 13 14	1	1	2		1	amoeba, bilharzia, typhoid	1	1		1		0				1	1	Surface water	Surface water	1	2	0	3	1	1		3	seasonal river	1	Kagwa,kamser	1	Negative	Positive	++	Not Done	Positive	Positive
K0685	91	Rachuonyo North	1987	Female	Primary not completed	4	2	0		Skilled labour		5 6 9 13 19	2	4	2		1	Typhoid	1	2		1		1	2018	1 2	worms	0		Surface water	Surface water	1	4	2	4	1	1		2		2	Alego	1	Positive	Positive	Trace		Negative	Negative
K0786	90	Rachuonyo North	2000	Female	Secondary not completed	6	3	0		Own business		1 4 5 6 8 9 10 13 14 15 19 20	3	4	2		1	malaria,typhoid,bilharzia	1	2		1		0				1	1	Unprotected dug well	Rain water collection	0			2	1	4		1		4	magao,ko ouma A,kalala	1	Negative	Positive	Trace	Not Done	Negative	Negative
K1145	86	Rachuonyo North	1990	Female	Primary education	2	1	0		Skilled labour		5 13	1	1	2		0		0									1	1	Surface water	Surface water	1	3	0	1	1	1		2		4	kambai ramongi part of onjiko kodero c kamser kadede	1	Negative	Positive	Trace	Not Done	Negative	Negative
K0460	88	Bondo	1982	Female	Primary not completed	5	5	0		Skilled labour		5 9 10 14	1	1	2		1	Amoeba,Bilharziah	1	2		1		1		1		1	1	Unprotected dug well	Unprotected dug well	1	21	7	3	1	1		1		4	kagwa	1	Negative	Positive	Trace	Trace
K0766	90	Rachuonyo North	1962	Female	Primary not completed	1	0	0		Own business		5 6 8 9 10 13 14	2	2	2		1	amoeba	0									1	1	Hand pump	Rain water collection	0			2	1	4		1		4	magao,ko ouma A,kalala	1	Negative	Positive	+++	Not Done	Negative	Negative
K1149	86	Rachuonyo North	1990	Female	Primary not completed	7	5	0		Fishing		5 6 9 10 13 14	1	1	2		1	typhoid	0									0		Surface water	In home piped water	1	4	1	4	1	1		2		2	Kaman kamreny onjiko	0	Positive	Positive	Trace	Not Done	Positive	Positive
K1125	86	Rachuonyo North	1984	Female	Secondary not completed	6	4	0		Skilled labour		5 6 9 13 14	3	4	2		1	bilharzia typhoid	0									1	1	Surface water	Surface water	1	5	3	4	1	1		2		2	Kaman kamreny onjiko	0	Negative	Positive	+++	Not Done	Negative	Negative
K1132	86	Rachuonyo North	1978	Female	Primary not completed	2	1	0		Fishing		5 6 9 10 13 14	1	1	2		1	amoeba	0									0		Surface water	Surface water	1	2	0	4	1	1		2		2	Kaman kamreny onjiko	0	Negative	Positive	+++	Not Done	Positive	Positive
K0600	216	Bondo	1991	Female	Secondary education	5	3	0		Fishing		5 6 9 10 13 14	2	1	2		1	Diarrhoea	0									0		Surface water	Surface water	1	10	3	1	1	1		1		15	Abimbo, Got Abiero, kagwa	1	Positive	Positive	+	+3
K0852	85	Rachuonyo North	1961	Female	Primary not completed	4	2	0		Farmer		5 6 7 9 10 13 14	2	4	2		1	malaria,cholera	0									1	1	Surface water	Surface water	1	5	5	3	1	1		3	seasonal river	1	Kagwa,kamser	1	Negative	Positive	+++	Not Done	Negative	Negative
K0398	105	Rarieda	1964	Female	None	2	0	0		Farmer		5 6 9 10 15 17 25	3	1	2		1	bilharzia	0									1	1	Surface water	Public piped water	1	12	0	4	1	1		2		20	ndigwA kabudha kobong	0	Positive	Negative		+1
K0594	216	Bondo	1985	Female	Primary not completed	7	4	1	1	Fishing		9 10 13 14	1	1	2		1	Typhoid	1	3		1		1	2016	1 2	Deworming	1	1	Surface water	Surface water	1	15	3	1	1	1		1		15	Abimbo, Got Abiero, kagwa	1	Negative	Positive	++	Invalid
K0580	216	Bondo	1986	Female	Secondary education	6	4	0		Fishing		5 6 9 10 13 14 19	3	3	2		1	bilhazia	1	2		1		1	2016	1 2	deworming	1	1	Surface water	Surface water	1	10	3	1	1	1		1		15	Abimbo, Got Abiero, kagwa	1	Negative	Positive	+	+1
K0680	91	Rachuonyo North	1970	Female	Primary not completed	4	2	0		Farmer		5 6 9	2	1	2		1	Typhoid	1	2		1		1	2018	1 2	worms	1	1	Surface water	Surface water	1	2		4	1	1		2		2	Alego	1	Negative	Positive	+
K0791	90	Rachuonyo North	1943	Female	None	5	4	0		Farmer		5 6 9 10	2	1	2		1	malaria,amoeba	1	2		1		0				0		Unprotected spring	Unprotected spring	0			2	1	4		1		4	magao,ko ouma A,kalala	1	Negative	Positive	+	Not Done	Negative	Negative
K1001	134	Rachuonyo North	1966	Female	Primary not completed	4	2	0		Own business		5 6 7 9 10 13 14 15	3	3	2		0		0									1	1	Unprotected spring	Unprotected spring	1	21		2	1	4		1		3	Ngata Kibaga Kanjira	1	Negative	Positive	+++
K0857	85	Rachuonyo North	1998	Female	Primary not completed	4	1	0		Own business		5 6 9 10 13 14	1	1	2		1	typhoid, bilharzia	0									1	1	Surface water	Surface water	0			3	1	1		3	seasonal river	1	Kagwa,kamser	1	Negative	Negative		Not Done	Negative	Negative
K0759	90	Rachuonyo North	1996	Female	Secondary not completed	3	1	0		Other	motorcycle rider	5 6 9 10 13 14 15 20	1	1	2		1	cholera,bilharzia,typhoid	1	2		1		0				0		Unprotected dug well	Rain water collection	1	1	0	2	1	4		1		4	magao,ko ouma A,kalala	1	Negative	Negative		Not Done
K1087	80	Rachuonyo North	1995	Female	Secondary education	6	4	0		Skilled labour		6 9 10 13 14	3	1	2		1	B ilharzia, Typhoid	1	2		1		0				0		Hand pump	Hand pump	0			3	1	1		1		3	Kawuor, Kamagowe	1	Negative	Negative		Not Done	Positive	Positive
K0688	91	Rachuonyo North	1988	Female	Primary not completed	5	3	0		Farmer		5 6 9	2	1	2		1	Typhoid ,Amoeba	1	3		1		1	2018	1 2	worms	0		Surface water	Surface water	1	4	2	4	1	1		2		2	Alego	1	Positive	Negative
K0671	91	Rachuonyo North	1967	Female	Primary not completed	3	2	0		Farmer		5 6 9 13 14	2	1	2		1	Cholera	1	2		1		1	2018	1 2	worms	1	1	Surface water	Surface water	1	4	3	4	1	1		2		2	Alego	1	Negative	Positive	Trace
K0367	105	Rarieda	1947	Female	Primary not completed	3	1	0		Fishing		6 9 10 25	3	1	2		0		0									1	1	Public piped water	Public piped water	1	6	0	4	1	1		2		20	ndigwA kabudha kobong	0	Negative	Positive	Trace	+1
K1150	86	Rachuonyo North	1978	Female	Secondary not completed	8	5	0		Own business		4 5 6 9 10 13 14 15 19	3	4	2		1	bilharzia	0									1	1	Surface water	Hand pump	1	1	0	4	1	1		2		2	Kaman kamreny onjiko	0	Negative	Positive	+++	Not Done	Negative	Negative
K1076	80	Rachuonyo North	1986	Female	Primary education	8	5	0		Skilled labour		5 9 10 13 14 19	1	1	2		1	Typhoid	1	2		1		1	2017	1	Albendazole	1	1	Hand pump	Hand pump	1	3	0	3	1	1		1		3	Kawuor, Kamagowe	1	Negative	Positive	++	Not Done
K0590	216	Bondo	1984	Female	Primary not completed	7	2	1	3	Fishing		5 6 9 10 13	2	1	2		0		1	2		1		1	2016	1 2	deworming	0		Surface water	Surface water	1	15	5	1	1	1		1		15	Abimbo, Got Abiero, kagwa	1	Negative	Positive	+	+1
K1081	80	Rachuonyo North	1980	Female	Primary not completed	2	2	0		Farmer		5 9 10 13 14	1	1	2		1	Bilharzia	1	2		1		1	2017	1	Albendazole	1	1	Hand pump	Hand pump	1	7	2	3	1	1		1		3	Kawuor, Kamagowe	1	Negative	Positive	+++	Not Done
K0391	105	Rarieda	1955	Female	None	1	0	0		Farmer		5 6 9 10 14 15 25	3	4	2		0		0									1	1	Public piped water	Public piped water	0			4	1	1		2		20	ndigwA kabudha kobong	0	Negative	Negative		Invalid
K0056	126	Rarieda	1975	Female	Primary education	6	3	0		Fishing		5 6 9 10 13 14 15	3	4	2		1	Bilhazia	1	1		1		1	2016	1	Deworming	0		Surface water	Surface water	1	10	5	1	1	1		1		3	digwa ,Buru village	1	Negative	Positive	+	Invalid
K0058	126	Rarieda	1978	Female	Secondary not completed	5	1	0		Farmer		5 9 10 13 14	2	1	2		1	Diarrhoea	1	2		1		1	2016	1 2	None	1	2	Surface water	Surface water	1	10	5	1	1	1		1		3	digwa ,Buru village	1	Negative	Positive	Trace	+1
K0291	125	Rarieda	1955	Female	Primary not completed	1	0	0		Farmer		6 8 10 25	3	1	2		0		0									1	1	Surface water	Surface water	1	2	0	3	1	1		1		4	Agok	1	Negative	Negative		Negative
K1147	86	Rachuonyo North	1983	Female	Primary education	5	4	0		Skilled labour		5 9 10 13 14	1	1	2		1	cholera	0									0		Surface water	Surface water	1	3	0	4	1	1		2		2	Kaman kamreny onjiko	0	Negative	Positive	+++	Not Done	Negative	Negative
K0674	91	Rachuonyo North	1968	Female	Primary not completed	6	3	0		Farmer		5 6 9 13	1	1	2		0		0									1	1	Surface water	Surface water	1	2	2	4	1	1		2		2	Alego	1	Negative	Positive	Trace
K1064	80	Rachuonyo North	1970	Female	Primary education	4	0	0		Farmer		4 5 6 7 9 10 13 14 15 17 19 20	3	3	2		1	Bilharzia	1	2		1		1	2017	1	Deworming	1	1	In home piped water	Hand pump	0			3	1	1		1		3	Kawuor, Kamagowe	1	Negative	Positive	Trace	Not Done	Positive	Positive
K0093	126	Rarieda	1996	Female	Primary not completed	4	1	0		Own business		5 6 9 10	1	1	1		0		0									0		Surface water	Surface water	1	5	3	1	1	1		1		3	digwa ,Buru village	1	Negative	Positive	Trace	Invalid
K0380	105	Rarieda	1968	Female	Primary education	11	5	0		Own business		5 6 10 14	3	4	2		1	bilharzia typhoid	0									1	1	Public piped water	Public piped water	0			4	1	1		2		20	ndigwA kabudha kobong	0	Negative	Positive	Trace	Invalid
K1061	80	Rachuonyo North	1992	Female	Primary education	5	2	0		Skilled labour		5 9 10 13	1	1	2		1	Bilharzia, Cholera,Typhoid	1	2		1		1	2017	1	Albendazole	1	1	Unprotected spring	Unprotected spring	1	7	0	3	1	1		1		3	Kawuor, Kamagowe	1	Negative	Positive	+	Not Done
K0773	90	Rachuonyo North	1994	Female	None	2	0	0		Fishing		10 17	1	1	2		1	cholera,diarrhoea	1	2		1		0				0		Unprotected dug well	Rain water collection	0			2	1	4		1		4	magao,ko ouma A,kalala	1	Negative	Negative		Not Done	Negative	Negative
K0979	134	Rachuonyo North	1986	Female	Primary not completed	7	4	0		Skilled labour		5 6 7 9 10 13 14	1	1	2		1	Malaria	0									1	1	Unprotected spring	Unprotected spring	1	42	7	2	1	4		1		3	Ngata Kibaga Kanjira	1	Negative	Positive	Trace		Negative	Negative
K0055	126	Rarieda	1938	Female	None	2	0	0		Farmer		5 9 10	2	1	2		0		0									1	1	Surface water	Surface water	1	5	0	1	1	1		1		3	digwa ,Buru village	1	Negative	Positive	+	Invalid
K0855	85	Rachuonyo North	1968	Female	Secondary education	2	0	0		Own business		5 6 9 10 13 14 15 19 25	2	1	2		1	typhoid, bilharzia, amoeba	1	1		1		0				0		Hand pump	Hand pump	0			3	1	1		3	seasonal river	1	Kagwa,kamser	1	Negative	Negative		Not Done	Negative	Negative
K0393	105	Rarieda	1983	Female	Secondary not completed	3	2	0		Own business		5 6 9 10 14	3	4	2		1	typhoid	0									0		Public piped water	Public piped water	0			4	1	1		2		20	ndigwA kabudha kobong	0	Positive	Positive	Trace	+3
K0962	134	Rachuonyo North	1965	Female	Primary not completed	4	2	0		Farmer		5 6 7 9 10 13 14 22	2	1	2		1	typhoid,Cholera	1	4	Don't know	1		0				1	1	Unprotected spring	Unprotected spring	1	42		2	1	4		1		3	Ngata Kibaga Kanjira	1	Negative	Negative
K0867	85	Rachuonyo North	1959	Female	Primary not completed	2	0	0		Fishing		1 4 5 6 7 9 10 13 14 19	3	2	2		1	typhoid	0									1	1	Hand pump	Hand pump	0			3	1	1		3	seasonal river	1	Kagwa,kamser	1	Negative	Negative		Not Done	Negative	Negative
K0986	134	Rachuonyo North	1963	Female	Primary not completed	10	6	0		Farmer		5 6 7 9 10 13 14 15 20	3	1	2		1	Diarrhoea	1	4	Don't know	1		0				1	1	Unprotected spring	Unprotected spring	1	7		2	1	4		1		3	Ngata Kibaga Kanjira	1	Negative	Negative
K1093	80	Rachuonyo North	1996	Female	Primary education	6	2	0		Own business		5 9 10 13 14	1	1	2		1	Typhoid, Cholera	1	2		1		0				1	1	Hand pump	Hand pump	0			3	1	1		1		3	Kawuor, Kamagowe	1	Negative	Negative		Not Done	Negative	Negative
K1142	86	Rachuonyo North	1958	Female	Primary not completed	3	2	0		Fishing		5 6 9 10 13	1	1	2		1	typhoid	0									0		Surface water	Surface water	1	2	0	4	1	1		2		2	Kaman kamreny onjiko	0	Negative	Positive	++	Not Done	Negative	Negative
K0497	88	Bondo	1986	Female	Primary education	7	4	0		Own business		5 6 7 9 10 13 14 17	1	1	2		1	Bilharziah	1	2		1		0				0		Unprotected dug well	Unprotected dug well	1	21		3	1	1		1		4	kagwa	1	Negative	Negative		+3
K0088	126	Rarieda	1979	Female	Primary not completed	5	2	0		Own business		5 9 10 13 14	2	4	2		1	Typhoid Bilhazia	1	1		1		1	2016	1	None	0		Surface water	Surface water	1	8	3	1	1	1		1		3	digwa ,Buru village	1	Positive	Positive	Trace	+3
K1143	86	Rachuonyo North	1978	Female	Primary not completed	3	1	0		Own business		5 6 9 10 13 14 15 19 23	3	4	2		1	typhoid amoeba	0									1	1	Surface water	Surface water	1	4	0	4	1	1		2		2	Kaman kamreny onjiko	0	Negative	Positive	+++	Not Done	Negative	Negative
K1056	80	Rachuonyo North	1964	Female	Primary not completed	5	3	0		Farmer		9 10 14	1	1	2		1	Typhoid	1	2		1		1	2017	1	Deworming	1	1	Unprotected spring	Unprotected spring	1	3	0	3	1	1		1		3	Kawuor, Kamagowe	1	Negative	Positive	+++	Not Done
K0893	85	Rachuonyo North	1979	Female	Primary not completed	8	5	0		Fishing		5 6 9 10 13 14 15	1	1	2		1	amoeba,	0									1	1	Surface water	Surface water	1	5	5	3	1	1		3	seasonal river	1	Kagwa,kamser	1	Negative	Positive	+	Not Done	Positive	Positive
K0988	134	Rachuonyo North	1990	Female	Secondary education	2	1	0		Skilled labour		5 6 7 9 10 13 14	2	1	2		1	Malaria Typhoid	1	2		1		0				1	1	Unprotected spring	Unprotected spring	1	35		2	1	4		1		3	Ngata Kibaga Kanjira	1	Negative	Positive	Trace		Negative	Negative
K0386	105	Rarieda	1986	Female	Primary education	3	1	0		Farmer		5 6 9 10 13	1	1	2		0		0									1	1	Surface water	Public piped water	1	6	0	4	1	1		2		20	ndigwA kabudha kobong	0	Positive	Positive	+	+3
K0177	123	Rarieda	1992	Female	Primary education	5	3	0		Own business		4 5 6 7 9 10 13 14 15 25	3	4	2		1	Bilharziah	1	2		1		0				1	1	Surface water	Public piped water	1	21		1	1	1		1		3	Malaga,Kabuong,Lueya	1	Positive	Negative		Trace
K0070	126	Rarieda	1994	Female	Primary education	4	2	0		Fishing		5 6 9 10 13 14	2	1	2		0		0									1	2	Surface water	Surface water	1	10	2	1	1	1		1		3	digwa ,Buru village	1	Negative	Negative		Trace
K0762	90	Rachuonyo North	1968	Female	Primary not completed	6	3	0		Own business		1 5 6 7 8 9 10 13 14 15	3	4	2		1	amoeba,malaria	1	2		1		0				1	2	Protected dug well	In home piped water	1	7	0	4	1	4		1		3	ko ouma A,kalala,magao	1	Negative	Positive	++	Not Done	Negative	Negative
K0486	88	Bondo	1975	Female	Primary education	6	4	0		Own business		5 6 9 10 13 14 15 19	3	4	2		1	typhoid	1	2		1		0				1	1	Surface water	Surface water	1	35	0	3	1	1		1		4	kagwa	1	Negative	Negative		+3
K0584	216	Bondo	1976	Female	Secondary education	7	2	0		Own business		5 6 9 10 13 14	3	3	2		1	Typhoid Cholera	1	2		1		1	2016	1	none	1	1	Surface water	Surface water	1	10	5	1	1	1		1		15	Abimbo, Got Abiero, kagwa	1	Negative	Positive	+	+1
K0186	123	Rarieda	1994	Female	Primary education	4	1	0		Farmer		5 7 9 10 14	1	1	2		1	Diarrhoea	1			1		0				1	1	Surface water	Surface water	1	7		1	1	1		1		3	Malaga,Kabuong,Lueya	1	Negative	Negative		+3
K0978	134	Rachuonyo North	1963	Female	Primary not completed	9	3	0		Farmer		5 6 9 10 13 14	1	1	2		1	DIARRHOEA	0									1	1	Unprotected spring	Unprotected spring	1	21		1	1	1		2		3	Kanjira Ngeta Obaga	1	Negative	Positive	+
K0591	216	Bondo	1992	Female	Primary education	8	3	1	1	Fishing		5 6 9 10 13 15	2	1	1		1	Typhoid Amoeba	1	4	Not aware of the infection	1		1	2016	1 2	deworming	0		Surface water	Surface water	1	5	2	1	1	1		1		15	Abimbo, Got Abiero, kagwa	1	Negative	Positive	+	+3
K0201	123	Rarieda	1994	Female	Primary not completed	4	2	1	1	Fishing		5 9 10 13 14 17 22 25	1	4	2		0		1	3		1		0				1	1	Surface water	Surface water	1	21	1	1	1	1		1		3	Malaga,Kabuong,Lueya	1	Negative	Positive	Trace	Invalid
K1146	86	Rachuonyo North	1972	Female	Primary education	7	3	0		Farmer		5 6 9 10 13 14	2	2	2		1	typhoid	0									1	1	Surface water	Surface water	1	3	2	4	1	1		2		2	Kaman kamreny onjiko	0	Negative	Positive	+	Not Done	Negative	Negative
K0158	123	Rarieda	1996	Female	Primary education	4	2	0		Own business		5 6 7 9 10 13 15	1	1	2		1	Cholera	1			1		0				1	1	Surface water	Public piped water	1	7	4	1	1	1		1		3	Malaga,Kabuong,Lueya	1	Negative	Negative		Trace
K0199	123	Rarieda	1979	Female	Primary not completed	7	5	1	1	Own business		10 14 15	1	1	2		1	amoeba,cholera,bilharzia	1	2		1		0				1	1	Surface water	Rain water collection	1	21	3	1	1	1		1		3	Malaga,Kabuong,Lueya	1	Negative	Negative		+3
K0959	134	Rachuonyo North	1990	Female	Primary education	8	3	0		Farmer		5 6 7 9 10 13 14 15	1	1	2		0		0									1	1	Unprotected spring	Unprotected spring	1	21		2	1	4		1		3	Ngata Kibaga Kanjira	1	Negative	Positive	++
K0257	125	Rarieda	1970	Female	Primary education	6	3	0		Farmer		5 6 25	3	1	2		0		0									1	1	Surface water	Surface water	1	2	1	3	1	1		1		4	Agok	1	Negative	Negative		Negative
K0755	90	Rachuonyo North	1994	Female	Primary education	5	3	1	1	Skilled labour		1 5 6 9 10 13 14 15 19	1	1	2		0		1	2		1		0				0		Surface water	Surface water	1	1	1	2	1	4		1		4	magao,ko ouma A,kalala	1	Negative	Negative		Not Done
K0968	134	Rachuonyo North	1981	Female	Primary education	6	5	0		Farmer		4 5 6 7 9 10 13 14 15 17 19	1	1	2		1	Typhoid	1	2		1		0				1	1	Unprotected spring	Rain water collection	1	35	0	2	1	4		1		3	Ngata Kibaga Kanjira	1	Negative	Positive	++
K0795	90	Rachuonyo North	1962	Female	Primary education	5	2	0		Farmer		5 6 13	1	1	2		0		1	3		2		0				1	1	Protected dug well	Protected dug well	1	2	0	2	1	4		1		4	magao,ko ouma A,kalala	1	Negative	Positive	++	Not Done
K0071	126	Rarieda	1943	Female	None	1	0	0		Own business		5 9 10	2	1	2		0		0									0		Surface water	Surface water	1	3	0	1	1	1		1		3	digwa ,Buru village	1	Positive	Positive	Trace	+1
K0194	123	Rarieda	1952	Female	Primary not completed	2	1	0		Farmer		5 6 7 9 10 13 14 15 25	3	1	2		0		1			1		0				1	1	Surface water	Public piped water	1	14		1	1	1		1		3	Malaga,Kabuong,Lueya	1	Negative	Negative		+3
K0256	125	Rarieda	1972	Female	None	3	2	0		Farmer		4 5 17 25	3	1	2		0		0									1	1	Surface water	Hand pump	1	1	1	3	1	1		1		4	Agok	1	Negative	Negative		Trace
K1097	80	Rachuonyo North	1943	Female	Primary not completed	4	3	0		Farmer		9 10 14	1	1	2		0		0									1	1	Surface water	Surface water	1	3	0	3	1	1		1		3	Kawuor, Kamagowe	1	Negative	Negative		Not Done	Negative	Negative
K1115	86	Rachuonyo North	1988	Female	Primary education	4	0	0		Fishing		5 6 9 10 13 14	3	4	2		0		0									0		Surface water	Surface water	1	2	0	4	1	1		2		2	Kaman kamreny onjiko	0	Negative	Positive	++	Not Done	Negative	Negative
K0961	134	Rachuonyo North	1996	Female	Post secondary/college	3	1	0		Salaried worker		5 6 7 8 9 10 13 20	1	1	2		1	Bilharziah,Cholera Typhoid	1	2		1		0				1	1	Unprotected spring	Unprotected spring	1	49	7	2	1	4		1		3	Ngata Kibaga Kanjira	1	Negative	Positive	+++
K0463	88	Bondo	1973	Female	Primary education	5	1	0		Farmer		5 7 9 10 13 14 15	3	4	2		1	Diarrhoea	1			1		1	2016	1		1	1	Unprotected dug well	Unprotected dug well	1	28		3	1	1		1		4	kagwa	1	Negative	Negative		+3
K0665	91	Rachuonyo North	1997	Female	Secondary education	3	1	0		Skilled labour		5 6 8 9 14 15 17	2	1	2		1	Typhoid	1	3		1		0				1	2	Surface water	Surface water	1	2	0	4	1	1		2		2	Alego	1	Positive	Positive	Trace		Negative	Negative
K0693	91	Rachuonyo North	1972	Female	Primary not completed	2	0	0		Farmer		4 5 6 9 13 14 17 25	2	1	2		0		0									1	2	Surface water	Surface water	1	4	0	4	1	1		2		2	Alego	1	Negative	Positive	+++
K0357	105	Rarieda	1969	Female	Secondary not completed	1	0	0		Farmer		4 5 6 8 9 10 13 14 19 25	3	4	2		1	typhoid	0									1	1	In home piped water	In home piped water	0			4	1	1		2		20	ndigwA kabudha kobong	0	Negative	Positive	Trace	+3
K0260	125	Rarieda	1936	Female	None	3	1	0		Farmer		5 6 9 14	3	4	2		0		0									0		Surface water	Surface water	0			3	1	1		1		4	Agok	1	Negative	Positive	Trace	Trace
K1072	80	Rachuonyo North	1972	Female	Primary not completed	3	1	0		Farmer		5 9 10 13 14	1	1	2		1	Bilharzia	1	2		1		0				1	1	Surface water	Surface water	1	7	7	3	1	1		1		3	Kawuor, Kamagowe	1	Negative	Positive	+	Not Done	Negative	Negative
K0374	105	Rarieda	1976	Female	Primary not completed	3	2	0		Own business		5 9 10 25	1	1	2		1	cholera typhoid amoeba	0									1	1	Public piped water	Public piped water	1	8	0	4	1	1		2		20	ndigwA kabudha kobong	0	Positive	Positive	Trace	+1
[truncated: 16 more columns]

## Sheet: data dictionary
name	type	Prompt	Choices
sampleId	Text	Enrolment ID
village_id	Int	Village ID
sub_county	Text	Sub County
dob_year	dob_year	Int	Year of birth
sex	Select	Gender	1=Male;2=Female
q4_education_level	Select	Level of education	1=None; 2=Primary not completed; 3=Primary education; 4=Secondary not completed; 5=Secondary education; 6=Post secondary/college
q5_hhold_number	Int	Number of people in your household
q6_hhold_school_aged	Int	How many in your household are school age children?
q7_children_school_not	Select	Are there school aged children in your household who do not attend school?	1=Yes; 0=No
q8_how_many	Int	How many school aged children in your household do not attend school?
q9_income_ac	Select	What is the main income generating activity of this household?	1=Farmer; 2=Salaried worker(teacher, nurse, etc.); 3=Own business; 4=Fishing; 5=Skilled labour (e.g. carpenter, tailor, jua kali); 6=Other (specify)
q9_specify	Text	Specify any other income generating activity
q10_availabl	MSelect	Is there any of the following in the house where the child lives? [More than one correct answer possible]	1=Electricity; 2=Refrigerator; 3=Fan; 4=Wall clock; 5=Wooden bed; 6=Sofa set; 7=Dining table and chairs; 8=Carpet; 9=Matress (sponge); 10=Insecticide treated mosquito net; 11=Car; 12=Tractor; 13=Cell phone; 14=Radio; 15=Cupboard; 16=Wardrobe; 17=Bicycle; 18=Telephone-landline; 19=Television; 20=Motorcycle; 21=Dhow(engine); 22=Dhow(paddles); 23=Sewing machine; 24=Cart; 25=Plough
q11_floor_ty	Select	Type of floor of the family house	1=Soil; 2=Mixed; 3=Cement
q12_wall_typ	Select	Type of walls of the family house	1=Soil; 2=Soil bricks; 3=Burnt bricks; 4=Cement bricks
q13_roofing_	Select	What is the principal roofing material in the house where your children lives?	1=Natural material roofing such as grass reeds; 2=Corrugated iron; 3=Roofing tiles; 4=Other roofing materials (specify)
q13_specify	Text	Specify any other roofing material
q14_water_disease	Select	Are you aware of any water related diseases in your community?	1=Yes; 0=No
q14_naming	Text	Name any water related disease in your community
q15_heard_schisto	Select	Have you ever heard of schistosomiasis before?	1=Yes; 0=No
q16_infection	Select	How do people get infected?
q16_specify	Text	Specify any other way people get infected
q17_treatment_pla	Select	What is the right place to seek treatment for schistosomiasis?	1=Health facility; 2=Drug shop; 3=Traditional healer; 4=Others(specify)
q17_specify	Text	Specify any other place right for seeking treatment
q18_treated_schis	Select	Has your child ever been treated for schistosomiasis?	1=Yes; 0=No
q19_year_treated	Int	When was the treatment done? (year)
q20_drugs_used	MSelect	Which drugs was he/she given?	1=PZQ; 2=Albendazole
q21_other_treatme	Text	List any other treatments given apart from schistosomiasis.
q22_latrine_pres	Select	Is there a latrine in the compound?	1=Yes; 0=No
q24_where_built	Select	Where are latrine and bathroom facilities built?	1=Built outside the house and children also go there; 2=Built outside the house but children do not go there; 3=Built inside the house;
q26_water_bathin	Select	What is your main source of water for bathing?	1=Unprotected spring; 2=Protected spring; 3=Unprotected dug well; 4=Protected dug well; 5=Hand pump/ tube well/ borehole; 6=Surface water (river/ stream, dam, lake, canal); 7=Public piped water/tap/standpipe; 8=Rain water collection; 9=In home piped water/tap/standpipe; 10=Mobile water tanker; 11=Other (specify)
q28_drinking_sou	Select	What is the main source of water for drinking?	1=Unprotected spring; 2=Protected spring; 3=Unprotected dug well; 4=Protected dug well; 5=Hand pump/ tube well/ borehole; 6=Surface water (river/ stream, dam, lake, canal); 7=Public piped water/tap/standpipe; 8=Rain water collection; 9=In home piped water/tap/standpipe; 10=Mobile water tanker; 11=Other (specify)
q29_surface_wate	Select	Do you go to the lake or any other surface water (e.g. dam, river/stream, canal) for your domestic or any other commercial activities?	1=Yes; 0=No
q29_visits_made	Int	If yes how many times do you get into contact with the surface water (e.g. dam, lake, river/stream, canal) in a week?
q31_child_visits	Int	How many times does your child accompany you or other children to the water (e.g. dam, lake, river/stream, canal) to play or any other activity in a week?
wc_site_type	Select	Type of water contact site	1=Lake; 2=Dams; 3=River; 4=Stream/spring
q1_utilize_site	Select	Do people from outside your village utilize this water contact sites?	1=Yes; 0=No
q1_frequency_wateruse	Select	How frequently do people come to your village to use this water contact site?	1=Daily; 2=Weekly; 3=Monthly; 4=Yearly; 5= Other
q1_specify	Text	Specify other water contact frequency
q1ii_seasonal_reason	Select	What are the main seasonal reason for people outside the village to use this water site?	1=Drought; 2=Safe water; 3=other
q1ii_specify	Text	Specify Other main water source
q1iii_how_far	Int	From how far do people come to use this water site (in km)?
q1iv_what_villages	Text	From what villages do people come to use this water site?
q2_shared_sites	Select	Do people from your village utilize water sites shared by other village populations?	1=Yes; 0=No
hematuria_dipstick_result	Select	Hematuria Dipstick result	0=Neg; 1=Pos;2=Not Tested	Hematuria Dipstick result
poc_cca_result	Select	POC CCA Result	0=Neg; 1=Pos;2=Not Tested	POC CCA Result
cca_band_intensity	Select	CCA band intensity (+ve samples only)	T=Trace; 1=+; 2=++; 3=+++	CCA band intensity (+ve samples only)
m_reader_result	Select	M Reader result	ND=Not done; 1=+1; 2=+2; 3=+3	M Reader result
fob_a	text	Slide A Faecal Occult Blood result	1=Positive;0=Negative;2=Trace
fob_b	text	Slide B Faecal Occult Blood result	1=Positive;0=Negative;2=Trace
hotspot	Number	Type of village	1=Hotspot; 0=Responding village
hookworm_status	Select	Hworm	1=Pos; 0=Neg
ascaris_status	Select	Ascaris	1=Pos; 0=Neg
tt_status	Select	TT	1=Pos; 0=Neg
sth_status	Select	Soil Transmitted Helminths	1=Pos; 0=Neg
q16_correct_infection	Select	Does the participant know the correct modes of s.mansoni infection?	1=Yes; 0=No
water_source_protected_b	Select	Does the participant use protected water sources for bathing?	1=Yes; 0=No
water_source_protected_d	Select	Does the participanuse protected water sources for drinking?	1=Yes; 0=No
dim1	float	MCA first dimension
dim2	float	MCA second dimension
quintiles	Select	MCA based wealth quintile	1=poorest; 2=Poorer; 3=Poor; 4=Less poor; 5=Least poor
poor	Select	Poverty indicator	1=poor; 0=less poor
age	Int	Participant age
mean_epg	Int	S. mansoni Mean Eggs per gram
sm_status	Select	S. Mansoni	1=Pos; 0=Neg
agegroup	Text	Participant age-group
